# Supplementary material for: A widespread gut bacterial lineage distinguished by redox metabolism and phage defense
Source: bioRxiv. 2026 Apr 1:2026.03.31.715625. Preprint. [Version 1] doi: 10.64898/2026.03.31.715625 (PMC13060105; doi:10.64898/2026.03.31.715625)
Supplement: Supplement 1 [file media-1.xlsx]

## Sheet: TableS1
	Table S1. Eggerthella selective media (ESM) recipe (1 liter).
	Ingredient	Manufacturer	Catalog number	Final weight/volume	Working stock
	Calcium chloride (CaCl2)	RPI	C20010	8 mg	8 mg/mL
	Sodium chloride (NaCl)	RPI	S23025	1.5 g	-
	Iron sulfate (FeSO4 . 7H2O)	Sigma	F8633-250G	1.5 mg	4.5 mg/mL
	Potassium sulfate (K2SO4)	Sigma	P0772	23 mg	23 mg/mL
	Magnesium chloride (MgCl2)	Sigma	M8266	0.386 g	193 mg/mL
	Potassium phosphate KH2PO4 (monobasic)	Fisher	BP362-500	13.6 g	-
	Potassium phosphate K2HPO4 (dibasic)	Spectrum	P0205	6.475 g	-
	L-Arginine	Sigma	A5006-500G	10 g	-
	L-Cysteine	Sigma Aldrich	W326305	0.5 g	-
	L-Histidine	TCI	H0149	0.075 g	-
	L-Isoleucine	Acros	166170050	0.24 g	-
	L-Leucine	Sigma	L8000-100g	1 g	-
	L-Lysine	Sigma	L5626-100G	0.25 g	-
	L-Methionine	Acros	166160250	0.0125 g	-
	L-Phenylalanine	Spectrum	PH145	0.2 g	-
	L-Serine	Alfa Aesar	A11179	0.25 g	-
	L-Threonine	Sigma	T8625-100g	0.25 g	-
	L-Tryptophan	Acros	140590050	0.1 g	-
	L-Valine	Sigma	V0500-100g	0.35 g	-
	Sodium Acetate	Sigma	S2889	0.375 g	-
	Uracil	Acros	157301000	23 mg	0.2 mg/mL
	NAD (N1511)	RPI	N30110	2 mg	0.5 mg/mL
	Pyridoxamine - 2 HCl	Sigma	P9158	5 mg	1 mg/mL
	Riboflavin	Sigma	R9504	0.05 mg	0.075 mg/mL
	Biotin	Sigma	B4639	0.02 mg	0.1 mg/mL
	Calcium pantothenate	TCI	P0012	0.05 mg	0.1 mg/mL
	Vitamin B12	Sigma	V6629	0.001 mg	0.005 mg/mL
	p-Aminobenzoic acid	Sigma	A9878	0.05 mg	0.1 mg/mL
	ATCC Trace Mineral Mix	ATCC	MD-TMS	10 mL	-

## Sheet: TableS2
	Table S2. Genome sequencing statistics for isolates newly sequenced in this study.
	Genome ID	Source of isolate	ImmunoMicrobiome Subject ID	Included in the final set	Genome Group	Type of sequence data (Hybrid = both nanopore and Illumina, Kit = Nanopore flow cell used)	Assembler	Genome size (bp)	GC Content	Depth of coverage of longest contig (short read)	Depth of coverage of longest contig (long read)	Total contigs	N50	Size of longest contig
	HS83-1A	ImmunoMicrobiome	HS83	Yes	A	Hybrid, Kit12	Flye	3453052	0.64	629	52	3	1941736	1941736
	HS72-3A	ImmunoMicrobiome	HS72	Yes	A	Hybrid, Kit12	Flye	3469453	0.64	337	73	2	3438418	3438418
	HS54-1A	ImmunoMicrobiome	HS54	Yes	A	Hybrid, Kit12	Flye	3513249	0.64	436	33	2	3467574	3467574
	HS79-1A	ImmunoMicrobiome	HS79	Yes	A	Hybrid, Kit12	Flye	3521787	0.64	276	49	1	3521787	3521787
	HS44-R24B	ImmunoMicrobiome	HS44	Yes	A	Hybrid, Kit12	Flye	3527158	0.64	712	114	3	3066846	3066846
	HS23-3A	ImmunoMicrobiome	HS23	Yes	A	Hybrid, Kit12	Unicycler	3536779	0.64	344	15	11	2742771	2742771
	HS111-1A_CN11	ImmunoMicrobiome	HS111	Yes	A	Hybrid, Kit12	Flye	3567831	0.64	676	47	2	3522513	3522513
	HS7-1A	ImmunoMicrobiome	HS7	Yes	A	Hybrid, Kit12	Flye	3568495	0.64	728	63	1	3568495	3568495
	HS82-2A	ImmunoMicrobiome	HS82	Yes	A	Hybrid, Kit12	Flye	3572149	0.64	417	14	6	1113739	1762296
	HS8-2A	ImmunoMicrobiome	HS8	Yes	A	Hybrid, Kit12	Flye	3590080	0.64	234	54	4	1898691	1898691
	HS78-1A	ImmunoMicrobiome	HS78	Yes	A	Hybrid, Kit12	Flye	3703406	0.64	154	41	7	1963336	1963336
	HS96-1A	ImmunoMicrobiome	HS96	Yes	A	Hybrid, Kit12	Flye	3712936	0.64	573	42	3	3657130	3657130
	HS92-1A	ImmunoMicrobiome	HS92	Yes	A	Hybrid, Kit12	Flye	3727122	0.64	532	42	2	3681449	3681449
	HS4-1A	ImmunoMicrobiome	HS4	Yes	A	Hybrid, Kit14	Flye	3382898	0.64	471	124	3	3372175	3372175
	HS38-1A	ImmunoMicrobiome	HS38	Yes	A	Hybrid, Kit14	Flye	3400767	0.64	382	283	1	3400767	3400767
	HS68-1A	ImmunoMicrobiome	HS68	Yes	A	Hybrid, Kit14	Flye	3402215	0.64	452	196	4	3338731	3338731
	HS110-1A	ImmunoMicrobiome	HS110	Yes	A	Hybrid, Kit14	Flye	3404989	0.64	90	29	3	3393095	3393095
	HS14-1A	ImmunoMicrobiome	HS14	Yes	A	Hybrid, Kit14	Flye	3406628	0.64	275	201	3	3398091	3398091
	HS95-1A	ImmunoMicrobiome	HS95	Yes	A	Hybrid, Kit14	Flye	3422745	0.64	352	342	2	3420665	3420665
	HS100-3A	ImmunoMicrobiome	HS100	Yes	A	Hybrid, Kit14	Flye	3426392	0.64	391	199	6	2480381	2480381
	HS36-2A	ImmunoMicrobiome	HS36	Yes	A	Hybrid, Kit14	Flye	3444781	0.64	344	240	2	3441340	3441340
	HS60-2A	ImmunoMicrobiome	HS60	Yes	A	Hybrid, Kit14	Flye	3450194	0.64	494	181	3	3416945	3416945
	HS88-3A	ImmunoMicrobiome	HS88	Yes	A	Hybrid, Kit14	Flye	3456249	0.64	327	327	2	3410574	3410574
	HS63-1A	ImmunoMicrobiome	HS63	Yes	A	Hybrid, Kit14	Flye	3464093	0.64	744	236	4	3409144	3409144
	HS69-3A	ImmunoMicrobiome	HS69	Yes	A	Hybrid, Kit14	Flye	3465307	0.64	597	201	1	3465307	3465307
	HS55-2A	ImmunoMicrobiome	HS55	Yes	A	Hybrid, Kit14	Flye	3499407	0.64	775	443	4	3442988	3442988
	HS34-2B	ImmunoMicrobiome	HS34	Yes	A	Hybrid, Kit14	Flye	3507335	0.64	731	292	1	3507335	3507335
	HS3-1A	ImmunoMicrobiome	HS3	Yes	A	Hybrid, Kit14	Flye	3508689	0.64	243	204	2	3463015	3463015
	HS49-2A	ImmunoMicrobiome	HS49	Yes	A	Hybrid, Kit14	Flye	3511130	0.64	761	65	9	1230405	1526254
	HS33-3A	ImmunoMicrobiome	HS33	Yes	A	Hybrid, Kit14	Flye	3526097	0.64	272	389	6	3434897	3434897
	HS35-3A	ImmunoMicrobiome	HS35	Yes	A	Hybrid, Kit14	Flye	3528835	0.64	488	243	2	3524568	3524568
	HS5-1A	ImmunoMicrobiome	HS5	Yes	A	Hybrid, Kit14	Flye	3529488	0.64	337	81	2	3526786	3526786
	HS43-1A	ImmunoMicrobiome	HS43	Yes	A	Hybrid, Kit14	Flye	3531046	0.64	358	101	1	3531046	3531046
	HS21-3A	ImmunoMicrobiome	HS21	Yes	A	Hybrid, Kit14	Flye	3537140	0.64	1478	148	2	3491473	3491473
	HS73-2A	ImmunoMicrobiome	HS73	Yes	A	Hybrid, Kit14	Flye	3545854	0.64	418	188	3	3495039	3495039
	HS80-1A	ImmunoMicrobiome	HS80	Yes	A	Hybrid, Kit14	Flye	3547866	0.64	364	258	3	3541854	3541854
	HS64-1A	ImmunoMicrobiome	HS64	Yes	A	Hybrid, Kit14	Flye	3548041	0.64	112	156	3	3498576	3498576
	HS50-1A	ImmunoMicrobiome	HS50	Yes	A	Hybrid, Kit14	Flye	3549040	0.64	283	111	3	3509382	3509382
	HS22-1A	ImmunoMicrobiome	HS22	Yes	A	Hybrid, Kit14	Flye	3553318	0.64	218	238	5	3426423	3426423
	HS20-1A	ImmunoMicrobiome	HS20	Yes	A	Hybrid, Kit14	Flye	3571377	0.64	328	296	1	3571377	3571377
	HS85-2A	ImmunoMicrobiome	HS85	Yes	A	Hybrid, Kit14	Flye	3571464	0.64	342	154	2	3563560	3563560
	OP47wE2	Harris Wang lab	NA	Yes	A	Hybrid, Kit14	Flye	3610254	0.64	267	133	4	3555522	3555522
	HS85-1A	ImmunoMicrobiome	HS85	Yes	A	Hybrid, Kit14	Flye	3611422	0.64	175	187	3	3561797	3561797
	HS31-3A	ImmunoMicrobiome	HS31	Yes	A	Hybrid, Kit14	Flye	3622360	0.64	438	171	2	3618820	3618820
	OP51WJ21	Harris Wang lab	NA	Yes	A	Hybrid, Kit14	Flye	3653234	0.64	394	213	3	3602686	3602686
	HS106-3A	ImmunoMicrobiome	HS106	Yes	A	Hybrid, Kit14	Flye	3670575	0.64	368	176	3	3618616	3618616
	HS55-3A	ImmunoMicrobiome	HS55	Yes	A	Hybrid, Kit14	Flye	3685169	0.64	38	180	2	3639499	3639499
	HS107-3A	ImmunoMicrobiome	HS107	Yes	A	Hybrid, Kit14	Flye	3685608	0.64	557	129	2	3639942	3639942
	HS56-1A	ImmunoMicrobiome	HS56	Yes	A	Hybrid, Kit14	Flye	3686935	0.64	35	106	6	2289347	2289347
	HS109-2A	ImmunoMicrobiome	HS109	Yes	A	Hybrid, Kit14	Flye	3707097	0.64	298	254	5	3630252	3630252
	HS75-3B	ImmunoMicrobiome	HS75	Yes	A	Hybrid, Kit14	Flye	3732942	0.64	210	253	2	3687268	3687268
	HS37-2A	ImmunoMicrobiome	HS37	Yes	A	Hybrid, Kit14	Flye	3853016	0.64	342	103	3	3804653	3804653
	HS16-1	ImmunoMicrobiome	HS16	Yes	B	Hybrid, Kit12	Flye	3285131	0.64	339	402	2	3241016	3241016
	HS71_D2R14B3	ImmunoMicrobiome	HS71	Yes	B	Hybrid, Kit12	Flye	3312399	0.64	483	197	3	3306508	3306508
	HS102-1A_CN9	ImmunoMicrobiome	HS102	Yes	B	Hybrid, Kit12	Flye	3351558	0.64	336	68	2	3347767	3347767
	HS34-1A	ImmunoMicrobiome	HS34	Yes	B	Hybrid, Kit12	Flye	3401218	0.64	465	77	3	3348920	3348920
	HS84-1A	ImmunoMicrobiome	HS84	Yes	B	Hybrid, Kit12	Flye	3408998	0.64	476	58	3	3359555	3359555
	HS94-2A	ImmunoMicrobiome	HS94	Yes	B	Hybrid, Kit12	Flye	3415755	0.64	523	66	3	3366299	3366299
	HS74-1A	ImmunoMicrobiome	HS74	Yes	B	Hybrid, Kit12	Flye	3445183	0.64	238	20	3	2999195	2999195
	HS57-2A	ImmunoMicrobiome	HS57	Yes	B	Hybrid, Kit12	Flye	3447009	0.64	434	50	3	3371718	3371718
	HS76-1A	ImmunoMicrobiome	HS76	Yes	B	Hybrid, Kit12	Flye	3483920	0.64	537	54	2	3475527	3475527
	HS75-3A	ImmunoMicrobiome	HS75	Yes	B	Hybrid, Kit12	Flye	3621395	0.64	129	24	8	2513539	2513539
	HS57-1A_CN10	ImmunoMicrobiome	HS57	Yes	B	Hybrid, Kit12	Flye	3661787	0.64	375	197	7	2977536	2977536
	HS53-2A	ImmunoMicrobiome	HS53	Yes	B	Hybrid, Kit12	Flye	3689857	0.64	618	23	4	3435991	3435991
	HS28-2A	ImmunoMicrobiome	HS28	Yes	B	Hybrid, Kit14	Flye	3228816	0.64	387	225	2	3221234	3221234
	HS81-1A	ImmunoMicrobiome	HS81	Yes	B	Hybrid, Kit14	Flye	3263382	0.64	528	340	2	3259612	3259612
	HS105-1A	ImmunoMicrobiome	HS105	Yes	B	Hybrid, Kit14	Flye	3289897	0.64	438	279	3	3240418	3240418
	HS12-2A	ImmunoMicrobiome	HS12	Yes	B	Hybrid, Kit14	Flye	3325176	0.64	340	212	3	3318640	3318640
	HS66-3A	ImmunoMicrobiome	HS66	Yes	B	Hybrid, Kit14	Flye	3340293	0.64	1179	179	1	3340293	3340293
	HS42-2A	ImmunoMicrobiome	HS42	Yes	B	Hybrid, Kit14	Flye	3350752	0.64	43	325	4	3343670	3343670
	HS15-3A	ImmunoMicrobiome	HS15	Yes	B	Hybrid, Kit14	Flye	3352887	0.64	403	280	2	3345347	3345347
	HS48-2A	ImmunoMicrobiome	HS48	Yes	B	Hybrid, Kit14	Flye	3360686	0.64	161	302	4	3307165	3307165
	HS110-3A	ImmunoMicrobiome	HS110	Yes	B	Hybrid, Kit14	Flye	3376904	0.64	414	228	2	3331266	3331266
	HS93-2A	ImmunoMicrobiome	HS93	Yes	B	Hybrid, Kit14	Flye	3378186	0.64	934	375	1	3378186	3378186
	HS86-3A	ImmunoMicrobiome	HS86	Yes	B	Hybrid, Kit14	Flye	3390231	0.64	426	129	2	3381451	3381451
	OP48wF17	Harris Wang lab	NA	Yes	B	Hybrid, Kit14	Flye	3400851	0.64	384	119	2	3355175	3355175
	HS30-1A	ImmunoMicrobiome	HS30	Yes	B	Hybrid, Kit14	Flye	3406486	0.64	511	80	2	3403490	3403490
	HS102-3A	ImmunoMicrobiome	HS102	Yes	B	Hybrid, Kit14	Flye	3425678	0.64	585	65	2	3418142	3418142
	HS80-2A	ImmunoMicrobiome	HS80	Yes	B	Hybrid, Kit14	Flye	3433532	0.64	177	120	3	3421872	3421872
	HS107-2A	ImmunoMicrobiome	HS107	Yes	B	Hybrid, Kit14	Flye	3437574	0.64	358	158	2	3400128	3400128
	HS27-1A	ImmunoMicrobiome	HS27	Yes	B	Hybrid, Kit14	Flye	3445682	0.64	4	165	3	3433190	3433190
	HS90-2A	ImmunoMicrobiome	HS90	Yes	B	Hybrid, Kit14	Flye	3455251	0.64	756	222	4	3398468	3398468
	HS108-1A	ImmunoMicrobiome	HS108	Yes	B	Hybrid, Kit14	Flye	3470800	0.64	264	292	5	3402304	3402304
	HS33-1A	ImmunoMicrobiome	HS33	Yes	B	Hybrid, Kit14	Flye	3472007	0.64	190	175	2	3468237	3468237
	HS107-1A	ImmunoMicrobiome	HS107	Yes	B	Hybrid, Kit14	Flye	3493531	0.64	8	169	4	3438236	3438236
	HS34-2A	ImmunoMicrobiome	HS34	Yes	B	Hybrid, Kit14	Flye	3495598	0.64	722	169	1	3495598	3495598
	HS46-2A	ImmunoMicrobiome	HS46	Yes	B	Hybrid, Kit14	Flye	3527283	0.64	449	379	2	3518881	3518881
	HS33-2A	ImmunoMicrobiome	HS33	Yes	B	Hybrid, Kit14	Flye	3556421	0.64	386	174	4	3503388	3503388
	OP24wE3	Harris Wang lab	NA	Yes	B	Hybrid, Kit14	Flye	3567970	0.64	1350	527	2	3522295	3522295
	HS52-1A	ImmunoMicrobiome	HS52	Yes	B	Hybrid, Kit14	Flye	3664709	0.64	277	171	2	3619034	3619034
	HS59-3A	ImmunoMicrobiome	HS59	Yes	B	Hybrid, Kit14	Flye	3709794	0.64	409	106	2	3664120	3664120
	HS38-3A	ImmunoMicrobiome	HS38	No	A	Hybrid, Kit14	Flye	3390478	0.64	352	159	1	3390478	3390478
	HS63-2A	ImmunoMicrobiome	HS63	No	A	Hybrid, Kit14	Flye	3454776	0.64	749	251	2	3409110	3409110
	HS69-3B	ImmunoMicrobiome	HS69	No	A	Hybrid, Kit14	Flye	3463137	0.64	250	91	1	3463137	3463137
	HS69-2A	ImmunoMicrobiome	HS69	No	A	Hybrid, Kit14	Flye	3463771	0.64	310	41	1	3463771	3463771
	HS69-1A	ImmunoMicrobiome	HS69	No	A	Hybrid, Kit14	Flye	3492248	0.64	67	160	2	3461006	3461006
	HS55-1A	ImmunoMicrobiome	HS55	No	A	Hybrid, Kit14	Flye	3500581	0.64	275	338	5	3429489	3429489
	HS21-2A	ImmunoMicrobiome	HS21	No	A	Hybrid, Kit14	Flye	3545509	0.64	874	369	3	3491452	3491452
	HS31-2A	ImmunoMicrobiome	HS31	No	A	Hybrid, Kit14	Flye	3602958	0.64	77	183	1	3602958	3602958
	HS31-1A	ImmunoMicrobiome	HS31	No	A	Hybrid, Kit14	Flye	3610378	0.64	377	238	2	3608151	3608151
	OP28wC17	Harris Wang lab	NA	No	A	Hybrid, Kit14	Flye	3683651	0.64	412	274	5	2865862	2865862
	HS109-3A	ImmunoMicrobiome	HS109	No	A	Hybrid, Kit14	Flye	7225937 (failed QC)	0.52	90	29	7	3355614	3591629
	HS101-1A	ImmunoMicrobiome	HS101	No	A	Kit14 nanopore-only (NGS failed prep)	Flye	3601938	0.64	0.2	319	4	3545838	3545838
	HS47-2A	ImmunoMicrobiome	HS47	No	B	Hybrid, Kit12	Unicycler	3352777	0.64	317	10	18	865970	1407997
	HS47-1A	ImmunoMicrobiome	HS47	No	B	Hybrid, Kit12	Unicycler	3498352	0.64	713	9	21	1013520	1494385
	HS89-1A	ImmunoMicrobiome	HS89	No	B	Hybrid, Kit12	Flye	3696562	0.64	738	38	2	3650888	3650888
	HS86-1A	ImmunoMicrobiome	HS86	No	B	Hybrid, Kit12	Flye	3717907	0.64	356	38	4	3166106	3166106
	HS66-2A	ImmunoMicrobiome	HS66	No	B	Hybrid, Kit14	Flye	3343840	0.64	996	282	2	3340290	3340290
	HS102-2A	ImmunoMicrobiome	HS102	No	B	Hybrid, Kit14	Flye	3347743	0.64	582	169	1	3347743	3347743
	HS15-2A	ImmunoMicrobiome	HS15	No	B	Hybrid, Kit14	Flye	3351354	0.64	504	266	3	3345286	3345286
	HS93-1A	ImmunoMicrobiome	HS93	No	B	Hybrid, Kit14	Flye	3378168	0.64	443	137	1	3378168	3378168
	HS110-2A	ImmunoMicrobiome	HS110	No	B	Hybrid, Kit14	Flye	3382302	0.64	566	299	3	3329256	3329256
	HS94-3A	ImmunoMicrobiome	HS94	No	B	Hybrid, Kit14	Flye	3407972	0.64	592	205	2	3362306	3362306
	HS76-3A	ImmunoMicrobiome	HS76	No	B	Hybrid, Kit14	Flye	3456001	0.64	487	136	2	3410328	3410328
	HS47-4A	ImmunoMicrobiome	HS47	No	B	Hybrid, Kit14	Flye	3505097	0.64	422	98	3	3495592	3495592
	HS103-1A	ImmunoMicrobiome	HS103	No	B	Hybrid, Kit14	Flye	6930927 (failed QC)	0.52	155	77	9	3291783	3356373

## Sheet: TableS3
	Table S3. Compiled Eggerthellaceae genomes: Quality statistics and host metadata
	Genome ID	Alternate name	Genome group	Genome type	Included in analysis set	Source of genome	NCBI Accession	Species classification (GTDB, within family Eggerthellaceae)	Genome size (bp)	GC Content	Total contigs	N50 (bp)	Completeness (CheckM2, %)	Contamination (CheckM2, %)	Country	Continent	Location	Birth country	Birth continent	Collection date	Host species	Body site (compiled)	Host gender	Host age	Host age category
	Eggerthella_lenta_ATCC_43055		A	Isolate	Included in final E. lenta set	ATCC		g__Eggerthella;s__Eggerthella lenta	3631927	0.64	1	3631927	99.99	0.2	USA	Americas	USA:Wisconsin				Human	Blood/Wound
	GCA_008671095.1_ASM867109v1_genomic	S08B.meta.bin_7	A	MAG	Included in final E. lenta set	NCBI	GCA_008671095.1	g__Eggerthella;s__Eggerthella lenta	2867293	0.65	362	10207	93.2	0.45	Australia	Oceania	Australia: Brisbane			2017	Human	Fecal
	GCA_032483675.1_ASM3248367v1_genomic	N5_216_000G1_dasN5_216_000G1_concoct_31	A	MAG	Included in final E. lenta set	NCBI	GCA_032483675.1	g__Eggerthella;s__Eggerthella lenta	3482384	0.64	107	47322	99.97	0.24	USA	Americas	USA: Pittsburgh, Magee-Womens Hospital of UPMC			2015	Human	Fecal
	GCA_032583935.1_ASM3258393v1_genomic	S2_004_000G1_dasS2_004_000G1_abawaca.119	A	MAG	Included in final E. lenta set	NCBI	GCA_032583935.1	g__Eggerthella;s__Eggerthella lenta	3488468	0.64	58	125574	99.96	0.35	USA	Americas	USA: Pittsburgh, Magee-Womens Hospital of UPMC			2014	Human	Fecal
	GCA_034102545.1_ASM3410254v1_genomic	SUG2284	A	MAG	Included in final E. lenta set	NCBI	GCA_034102545.1	g__Eggerthella;s__Eggerthella lenta	3303208	0.64	57	102095	99.94	2.03	Canada	Americas	Canada: Lacombe			2020	Swine	Fecal
	GCA_037068705.1_ASM3706870v1_genomic	bin.871	A	MAG	Included in final E. lenta set	NCBI	GCA_037068705.1	g__Eggerthella;s__Eggerthella lenta	3422001	0.64	6	2782574	99.81	1.62	Austria	Europe	Austria: Vienna			2021-01-26	Human	Fecal
	GCA_947507225.1_SRR13753921_bin.13_metawrap_v1.3_MAG_genomic		A	MAG	Included in final E. lenta set	NCBI	GCA_947507225.1	g__Eggerthella;s__Eggerthella lenta	3639758	0.64	89	74227	99.99	0.09	USA	Americas	USA			2019-07-02	Human	Fecal
	GCA_958428755.1_ERR9578289_bin.8_MetaWRAP_v1.3_MAG_genomic		A	MAG	Included in final E. lenta set	NCBI	GCA_958428755.1	g__Eggerthella;s__Eggerthella lenta	3034481	0.64	235	17585	95.93	0.38	Germany	Europe	Germany			2018	Human	Fecal
	GCA_958451295.1_SRR17798023_bin.3_MetaWRAP_v1.3_MAG_genomic		A	MAG	Included in final E. lenta set	NCBI	GCA_958451295.1	g__Eggerthella;s__Eggerthella lenta	2791690	0.65	223	19301	85.7	0	China	Asia	China			2020-04/2020-11	Human	Fecal
	GCA_958452245.1_SRR18940294_bin.29_MetaWRAP_v1.3_MAG_genomic		A	MAG	Included in final E. lenta set	NCBI	GCA_958452245.1	g__Eggerthella;s__Eggerthella lenta	3516724	0.64	43	107477	100	0.17			not provided			2020	Human	Fecal
	GCA_963921645.1_MEEGG_genomic		A	MAG	Included in final E. lenta set	NCBI	GCA_963921645.1	g__Eggerthella;s__Eggerthella lenta	3350502	0.64	100	56817	99.8	0.69	Czech Republic	Europe	Czech Republic			2021-08	Chinchilla	Unspecified GI tract
	GCF_000024265.1_ASM2426v1_genomic	DSM 2243	A	Isolate	Included in final E. lenta set	NCBI	GCF_000024265.1	g__Eggerthella;s__Eggerthella lenta	3632260	0.64	1	3632260	99.99	0.23							Human	Unspecified
	GCF_002148255.1_ASM214825v1_genomic	C592	A	Isolate	Included in final E. lenta set	NCBI	GCF_002148255.1	g__Eggerthella;s__Eggerthella lenta	3593204	0.64	1	3593204	100	0.48	USA	Americas	USA			2016-03-01	Human	Unspecified
	GCF_003339885.1_ASM333988v1_genomic	Valencia	A	Isolate	Included in final E. lenta set	NCBI	GCF_003339885.1	g__Eggerthella;s__Eggerthella lenta	3537099	0.64	84	81190	100	0.24	Spain	Europe	Spain: Valencia			2015	Human	Blood/Wound
	GCF_003339915.1_ASM333991v1_genomic	RC4/6F	A	Isolate	Included in final E. lenta set	NCBI	GCF_003339915.1	g__Eggerthella;s__Eggerthella lenta	3450565	0.64	53	160372	99.99	0.12	Canada	Americas	Canada: Vancouver, British Columbia			2015	Human	Colon
	GCF_006351165.1_ASM635116v1_genomic	SECO-MT75m2	A	Isolate	Included in final E. lenta set	NCBI	GCF_006351165.1	g__Eggerthella;s__Eggerthella lenta	3482371	0.64	119	82480	99.96	0.9	Germany	Europe	Germany			2005	Human	Unspecified
	GCF_009755205.1_ASM975520v1_genomic	ResAG-88	A	Isolate	Included in final E. lenta set	NCBI	GCF_009755205.1	g__Eggerthella;s__Eggerthella lenta	3472506	0.64	79	120561	99.99	0.66	Germany	Europe	Germany: Karlsruhe			2016-07-21	Human	Fecal
	GCF_015554455.1_ASM1555445v1_genomic	1001302B_160321_A1	A	Isolate	Included in final E. lenta set	NCBI	GCF_015554455.1	g__Eggerthella;s__Eggerthella lenta	3612729	0.64	34	318607	99.99	0.5	USA	Americas	USA			2016-03-21	Human	Fecal
	GCF_015556435.1_ASM1555643v1_genomic	1001311H_170123_F12	A	Isolate	Included in final E. lenta set	NCBI	GCF_015556435.1	g__Eggerthella;s__Eggerthella lenta	3385464	0.64	39	167697	99.99	0.25	USA	Americas	USA			2017-01-23	Human	Fecal
	GCF_015557295.1_ASM1555729v1_genomic	D33t1_170424_B8	A	Isolate	Included in final E. lenta set	NCBI	GCF_015557295.1	g__Eggerthella;s__Eggerthella lenta	3485560	0.64	39	176090	100	0.11	USA	Americas	USA			2017-04-24	Human	Fecal
	GCF_015561125.1_ASM1556112v1_genomic	1001713B170221_170320_C4	A	Isolate	Included in final E. lenta set	NCBI	GCF_015561125.1	g__Eggerthella;s__Eggerthella lenta	3360418	0.64	277	18874	99.99	0.54	USA	Americas	USA			2017-03-20	Human	Fecal
	GCF_015667395.1_ASM1566739v1_genomic	J1101653_170612_H2	A	Isolate	Included in final E. lenta set	NCBI	GCF_015667395.1	g__Eggerthella;s__Eggerthella lenta	3520460	0.64	58	108175	99.98	0.4	USA	Americas	USA			2017-06-12	Human	Fecal
	GCF_021378645.1_ASM2137864v1_genomic	APC055-943-4	A	Isolate	Included in final E. lenta set	NCBI	GCF_021378645.1	g__Eggerthella;s__Eggerthella lenta	3504888	0.64	1	3504888	99.95	0.62	Ireland	Europe	Ireland			2020-12-08	Human	Unspecified GI tract
	GCF_021378665.1_ASM2137866v1_genomic	APC055-539-5C	A	Isolate	Included in final E. lenta set	NCBI	GCF_021378665.1	g__Eggerthella;s__Eggerthella lenta	3567447	0.64	1	3567447	99.99	0.81	Ireland	Europe	Ireland			2020-12-08	Human	Unspecified GI tract
	GCF_021378705.1_ASM2137870v1_genomic	APC055-924-7B	A	Isolate	Included in final E. lenta set	NCBI	GCF_021378705.1	g__Eggerthella;s__Eggerthella lenta	3803864	0.64	1	3803864	99.99	0.66	Ireland	Europe	Ireland			2020-12-08	Human	Unspecified GI tract
	GCF_022132375.1_NA_genomic	SL.2.03	A	Isolate	Included in final E. lenta set	NCBI	GCF_022132375.1	g__Eggerthella;s__Eggerthella lenta	3462336	0.64	45	171265	99.98	0.05	USA	Americas	USA:New York				Human	Fecal
	GCF_027669545.1_ASM2766954v1_genomic	AM48-21BH-r	A	Isolate	Included in final E. lenta set	NCBI	GCF_027669545.1	g__Eggerthella;s__Eggerthella lenta	3292858	0.64	65	91447	99.96	0.05	China	Asia	China: Shenzhen			2014-02-01	Human	Fecal
	GCF_027674145.1_ASM2767414v1_genomic	AM113-130	A	Isolate	Included in final E. lenta set	NCBI	GCF_027674145.1	g__Eggerthella;s__Eggerthella lenta	3240165	0.64	43	170819	99.97	0.29	China	Asia	China: Shenzhen			2014-02-01	Human	Fecal
	GCF_027686775.1_ASM2768677v1_genomic	AF101-72	A	Isolate	Included in final E. lenta set	NCBI	GCF_027686775.1	g__Eggerthella;s__Eggerthella lenta	3529943	0.64	38	275831	100	0.16	China	Asia	China: Shenzhen			2014-02-01	Human	Fecal
	GCF_028208955.1_ASM2820895v1_genomic	J1101437st1_D3_J1101437_171009	A	Isolate	Included in final E. lenta set	NCBI	GCF_028208955.1	g__Eggerthella;s__Eggerthella lenta	3429895	0.64	34	183036	99.99	0.22	USA	Americas	USA			2017-10-09	Human	Unspecified
	GCF_028209035.1_ASM2820903v1_genomic	1001095st1_C9_1001095H_141210	A	Isolate	Included in final E. lenta set	NCBI	GCF_028209035.1	g__Eggerthella;s__Eggerthella lenta	3166292	0.64	49	143432	99.93	0.07	USA	Americas	USA			2014-12-10	Human	Unspecified
	GCF_028209095.1_ASM2820909v1_genomic	BSD3178071175st2_C3_BSD3178071175_160912	A	Isolate	Included in final E. lenta set	NCBI	GCF_028209095.1	g__Eggerthella;s__Eggerthella lenta	3488257	0.64	45	171286	100	0.12	USA	Americas	USA			2016-09-12	Human	Unspecified
	GCF_028209165.1_ASM2820916v1_genomic	BSD3178071175st1_D1_BSD3178071175_160912	A	Isolate	Included in final E. lenta set	NCBI	GCF_028209165.1	g__Eggerthella;s__Eggerthella lenta	3377401	0.64	38	167086	99.99	0	USA	Americas	USA			2016-09-12	Human	Unspecified
	GCF_028209235.1_ASM2820923v1_genomic	1001216st2_E1_1001216I_160404	A	Isolate	Included in final E. lenta set	NCBI	GCF_028209235.1	g__Eggerthella;s__Eggerthella lenta	3304669	0.64	33	249443	99.99	0.08	USA	Americas	USA			2016-04-04	Human	Unspecified
	GCF_028209275.1_ASM2820927v1_genomic	BSD3178071175st1_C12_BSD3178071175_160912	A	Isolate	Included in final E. lenta set	NCBI	GCF_028209275.1	g__Eggerthella;s__Eggerthella lenta	3377490	0.64	29	178381	99.99	0	USA	Americas	USA			2016-09-12	Human	Unspecified
	GCF_032551935.1_ASM3255193v1_genomic	N3_175_000G1_dasN3_175_000G1_concoct_32	A	MAG	Included in final E. lenta set	NCBI	GCF_032551935.1	g__Eggerthella;s__Eggerthella lenta	3460928	0.64	82	74504	99.99	0.31	USA	Americas	USA: Pittsburgh, Magee-Womens Hospital of UPMC			2014	Human	Fecal
	GCF_032552315.1_ASM3255231v1_genomic	N3_174_000G1_dasN3_174_000G1_concoct_2	A	MAG	Included in final E. lenta set	NCBI	GCF_032552315.1	g__Eggerthella;s__Eggerthella lenta	3308469	0.64	126	43656	99.99	0.57	USA	Americas	USA: Pittsburgh, Magee-Womens Hospital of UPMC			2014	Human	Fecal
	GCF_032561235.1_ASM3256123v1_genomic	N2_035_000G1_dasN2_035_000G1_concoct_34	A	MAG	Included in final E. lenta set	NCBI	GCF_032561235.1	g__Eggerthella;s__Eggerthella lenta	3487839	0.64	59	95681	99.99	0.47	USA	Americas	USA: Pittsburgh, Magee-Womens Hospital of UPMC			2012	Human	Fecal
	GCF_032565935.1_ASM3256593v1_genomic	N4_105_016G1_dasN4_105_016G1_concoct_4	A	MAG	Included in final E. lenta set	NCBI	GCF_032565935.1	g__Eggerthella;s__Eggerthella lenta	3642942	0.64	272	21277	99.98	1.17	USA	Americas	USA: Pittsburgh, Magee-Womens Hospital of UPMC			2014	Human	Fecal
	GCF_039031435.1_ASM3903143v1_genomic	RTP31141st1_C5_RTP31141_220114	A	Isolate	Included in final E. lenta set	NCBI	GCF_039031435.1	g__Eggerthella;s__Eggerthella lenta	3393553	0.64	39	218285	99.98	0.15	USA	Americas	USA: New York			2022-01-14	Human	Fecal
	GCF_040096995.1_ASM4009699v1_genomic	CLA-SR-H008	A	Isolate	Included in final E. lenta set	NCBI	GCF_040096995.1	g__Eggerthella;s__Eggerthella lenta	3428765	0.64	50	153482	100	0.36	Germany	Europe	Germany:Aachen			2022-06-10	Human	Fecal
	HS100-3A		A	Isolate	Included in final E. lenta set	ImmunoMicrobiome		g__Eggerthella;s__Eggerthella lenta	3426392	0.64	6	2480381	100	0.14	USA	Americas	USA:San Francisco	USA	Americas	2019-12-19 09:39:00	Human	Fecal	female	59	adult
	HS106-3A		A	Isolate	Included in final E. lenta set	ImmunoMicrobiome		g__Eggerthella;s__Eggerthella lenta	3670575	0.64	3	3618616	99.99	0.05	USA	Americas	USA:San Francisco	USA	Americas	2020-01-16 08:40:00	Human	Fecal	male	25	adult
	HS107-3A		A	Isolate	Included in final E. lenta set	ImmunoMicrobiome		g__Eggerthella;s__Eggerthella lenta	3685608	0.64	2	3639942	100	0.86	USA	Americas	USA:San Francisco	USA	Americas	2020-01-16 08:52:00	Human	Fecal	male	29	adult
	HS109-2A		A	Isolate	Included in final E. lenta set	ImmunoMicrobiome		g__Eggerthella;s__Eggerthella lenta	3707097	0.64	5	3630252	100	0.29	USA	Americas	USA:San Francisco				Human	Fecal
	HS110-1A		A	Isolate	Included in final E. lenta set	ImmunoMicrobiome		g__Eggerthella;s__Eggerthella lenta	3404989	0.64	3	3393095	99.97	0.35	USA	Americas	USA:San Francisco	USA	Americas	2020-01-17 18:22:00	Human	Fecal	male	31	adult
	HS111-1A_CN11		A	Isolate	Included in final E. lenta set	ImmunoMicrobiome		g__Eggerthella;s__Eggerthella lenta	3567831	0.64	2	3522513	99.99	0.18	USA	Americas	USA:San Francisco	Japan	Asia	2020-01-16 10:00:00	Human	Fecal	female	34	adult
	HS14-1A		A	Isolate	Included in final E. lenta set	ImmunoMicrobiome		g__Eggerthella;s__Eggerthella lenta	3406628	0.64	3	3398091	99.99	0.93	USA	Americas	USA:San Francisco	USA	Americas	2019-10-29 09:55:00	Human	Fecal	female	22	adult
	HS20-1A		A	Isolate	Included in final E. lenta set	ImmunoMicrobiome		g__Eggerthella;s__Eggerthella lenta	3571377	0.64	1	3571377	100	0.23	USA	Americas	USA:San Francisco	Bangladesh	Asia	2019-11-04 11:51:00	Human	Fecal	female	28	adult
	HS21-3A		A	Isolate	Included in final E. lenta set	ImmunoMicrobiome		g__Eggerthella;s__Eggerthella lenta	3537140	0.64	2	3491473	99.99	0.43	USA	Americas	USA:San Francisco				Human	Fecal
	HS22-1A		A	Isolate	Included in final E. lenta set	ImmunoMicrobiome		g__Eggerthella;s__Eggerthella lenta	3553318	0.64	5	3426423	99.99	0.66	USA	Americas	USA:San Francisco	USA	Americas	2019-11-04 09:53:00	Human	Fecal	female	25	adult
	HS23-3A		A	Isolate	Included in final E. lenta set	ImmunoMicrobiome		g__Eggerthella;s__Eggerthella lenta	3536779	0.64	9	2742771	100	0.22	USA	Americas	USA:San Francisco	Puerto Rico	Americas	2019-11-04 10:09:00	Human	Fecal	female	26	adult
	HS3-1A		A	Isolate	Included in final E. lenta set	ImmunoMicrobiome		g__Eggerthella;s__Eggerthella lenta	3508689	0.64	2	3463015	99.99	0.13	USA	Americas	USA:San Francisco	USA	Americas	2019-10-21 10:47:00	Human	Fecal	female	24	adult
	HS31-3A		A	Isolate	Included in final E. lenta set	ImmunoMicrobiome		g__Eggerthella;s__Eggerthella lenta	3622360	0.64	2	3618820	99.99	0.26	USA	Americas	USA:San Francisco	Iran	Asia	2019-11-14 10:51:00	Human	Fecal	female	24	adult
	HS33-3A		A	Isolate	Included in final E. lenta set	ImmunoMicrobiome		g__Eggerthella;s__Eggerthella lenta	3526097	0.64	6	3434897	100	0.26	USA	Americas	USA:San Francisco	China	Asia	2019-11-14 09:37:00	Human	Fecal	female	21	adult
	HS34-2B		A	Isolate	Included in final E. lenta set	ImmunoMicrobiome		g__Eggerthella;s__Eggerthella lenta	3507335	0.64	1	3507335	99.99	0.12	USA	Americas	USA:San Francisco	France	Europe	2019-11-14 10:38:00	Human	Fecal	male	31	adult
	HS35-3A		A	Isolate	Included in final E. lenta set	ImmunoMicrobiome		g__Eggerthella;s__Eggerthella lenta	3528835	0.64	2	3524568	99.99	0.05	USA	Americas	USA:San Francisco				Human	Fecal
	HS36-2A		A	Isolate	Included in final E. lenta set	ImmunoMicrobiome		g__Eggerthella;s__Eggerthella lenta	3444781	0.64	2	3441340	99.99	0.22	USA	Americas	USA:San Francisco	Kuwait	Asia	2019-12-03 12:11:00	Human	Fecal	male	45	adult
	HS37-2A		A	Isolate	Included in final E. lenta set	ImmunoMicrobiome		g__Eggerthella;s__Eggerthella lenta	3853016	0.64	3	3804653	99.99	0.76	USA	Americas	USA:San Francisco	Vietnam	Asia	2019-11-15 09:55:00	Human	Fecal	female	25	adult
	HS38-1A		A	Isolate	Included in final E. lenta set	ImmunoMicrobiome		g__Eggerthella;s__Eggerthella lenta	3400767	0.64	1	3400767	100	0.76	USA	Americas	USA:San Francisco	Australia	Oceania	2019-11-18 09:43:00	Human	Fecal	male	39	adult
	HS4-1A		A	Isolate	Included in final E. lenta set	ImmunoMicrobiome		g__Eggerthella;s__Eggerthella lenta	3382898	0.64	3	3372175	100	1.14	USA	Americas	USA:San Francisco	Spain	Europe	2019-10-21 10:41:00	Human	Fecal	male	32	adult
	HS43-1A		A	Isolate	Included in final E. lenta set	ImmunoMicrobiome		g__Eggerthella;s__Eggerthella lenta	3531046	0.64	1	3531046	99.99	0.05	USA	Americas	USA:San Francisco	USA	Americas	2019-11-18 10:25:00	Human	Fecal	female	26	adult
	HS44-R24B		A	Isolate	Included in final E. lenta set	ImmunoMicrobiome		g__Eggerthella;s__Eggerthella lenta	3527158	0.64	3	3066846	99.18	0.44	USA	Americas	USA:San Francisco	USA	Americas	2019-11-19 09:49:00	Human	Fecal	female	27	adult
	HS49-2A		A	Isolate	Included in final E. lenta set	ImmunoMicrobiome		g__Eggerthella;s__Eggerthella lenta	3511130	0.64	9	1230405	99.95	0.43	USA	Americas	USA:San Francisco	USA	Americas	2019-11-22 16:02:00	Human	Fecal	female	23	adult
	HS5-1A		A	Isolate	Included in final E. lenta set	ImmunoMicrobiome		g__Eggerthella;s__Eggerthella lenta	3529488	0.64	2	3526786	99.97	0.18	USA	Americas	USA:San Francisco	USA	Americas	2019-10-21 09:34:00	Human	Fecal	male	22	adult
	HS50-1A		A	Isolate	Included in final E. lenta set	ImmunoMicrobiome		g__Eggerthella;s__Eggerthella lenta	3549040	0.64	3	3509382	99.99	0.44	USA	Americas	USA:San Francisco	USA	Americas	2019-11-22 09:30:00	Human	Fecal	female	28	adult
	HS54-1A		A	Isolate	Included in final E. lenta set	ImmunoMicrobiome		g__Eggerthella;s__Eggerthella lenta	3513249	0.64	2	3467574	99.99	0.2	USA	Americas	USA:San Francisco	USA	Americas	2019-12-03 10:59:00	Human	Fecal	female	24	adult
	HS55-2A		A	Isolate	Included in final E. lenta set	ImmunoMicrobiome		g__Eggerthella;s__Eggerthella lenta	3499407	0.64	4	3442988	100	0.66	USA	Americas	USA:San Francisco	USA	Americas	2019-11-26 09:31:00	Human	Fecal	male	27	adult
	HS55-3A		A	Isolate	Included in final E. lenta set	ImmunoMicrobiome		g__Eggerthella;s__Eggerthella lenta	3685169	0.64	2	3639499	99.99	2.06	USA	Americas	USA:San Francisco	USA	Americas	2019-11-26 09:31:00	Human	Fecal	male	27	adult
	HS56-1A		A	Isolate	Included in final E. lenta set	ImmunoMicrobiome		g__Eggerthella;s__Eggerthella lenta	3686935	0.64	6	2289347	99.99	0.69	USA	Americas	USA:San Francisco	USA	Americas	2019-12-02 10:15:00	Human	Fecal	male	22	adult
	HS60-2A		A	Isolate	Included in final E. lenta set	ImmunoMicrobiome		g__Eggerthella;s__Eggerthella lenta	3450194	0.64	3	3416945	99.98	0.34	USA	Americas	USA:San Francisco	USA	Americas	2019-12-02 10:05:00	Human	Fecal	male	42	adult
	HS63-1A		A	Isolate	Included in final E. lenta set	ImmunoMicrobiome		g__Eggerthella;s__Eggerthella lenta	3464093	0.64	4	3409144	100	0.81	USA	Americas	USA:San Francisco	USA	Americas	2019-12-03 10:14:00	Human	Fecal	female	27	adult
	HS64-1A		A	Isolate	Included in final E. lenta set	ImmunoMicrobiome		g__Eggerthella;s__Eggerthella lenta	3548041	0.64	3	3498576	99.99	0.4	USA	Americas	USA:San Francisco	USA	Americas	2019-12-05 10:41:00	Human	Fecal	male	44	adult
	HS68-1A		A	Isolate	Included in final E. lenta set	ImmunoMicrobiome		g__Eggerthella;s__Eggerthella lenta	3402215	0.64	4	3338731	99.97	0.4	USA	Americas	USA:San Francisco	Taiwan	Asia	2019-12-06 10:14:00	Human	Fecal	female	26	adult
	HS69-3A		A	Isolate	Included in final E. lenta set	ImmunoMicrobiome		g__Eggerthella;s__Eggerthella lenta	3465307	0.64	1	3465307	100	0.23	USA	Americas	USA:San Francisco	India	Asia	2019-12-06 10:56:00	Human	Fecal	female	42	adult
	HS7-1A		A	Isolate	Included in final E. lenta set	ImmunoMicrobiome		g__Eggerthella;s__Eggerthella lenta	3568495	0.64	1	3568495	99.99	0.46	USA	Americas	USA:San Francisco	USA	Americas	2019-10-22 10:24:00	Human	Fecal	female	61	adult
	HS72-3A		A	Isolate	Included in final E. lenta set	ImmunoMicrobiome		g__Eggerthella;s__Eggerthella lenta	3469453	0.64	2	3438418	99.99	0.45	USA	Americas	USA:San Francisco	USA	Americas	2019-12-11 09:51:00	Human	Fecal	female	22	adult
	HS73-2A		A	Isolate	Included in final E. lenta set	ImmunoMicrobiome		g__Eggerthella;s__Eggerthella lenta	3545854	0.64	3	3495039	99.99	0.3	USA	Americas	USA:San Francisco	USA	Americas	2019-12-09 09:07:00	Human	Fecal	male	23	adult
	HS75-3B		A	Isolate	Included in final E. lenta set	ImmunoMicrobiome		g__Eggerthella;s__Eggerthella lenta	3732942	0.64	2	3687268	100	0.59	USA	Americas	USA:San Francisco	USA	Americas	2019-12-09 09:28:00	Human	Fecal	male	38	adult
	HS78-1A		A	Isolate	Included in final E. lenta set	ImmunoMicrobiome		g__Eggerthella;s__Eggerthella lenta	3703406	0.64	7	1963336	99.99	0.5	USA	Americas	USA:San Francisco	USA	Americas	2019-12-13 20:27:00	Human	Fecal	female	26	adult
	HS79-1A		A	Isolate	Included in final E. lenta set	ImmunoMicrobiome		g__Eggerthella;s__Eggerthella lenta	3521787	0.64	1	3521787	100	0.18	USA	Americas	USA:San Francisco	India	Asia	2019-12-09 10:23:00	Human	Fecal	female	37	adult
	HS8-2A		A	Isolate	Included in final E. lenta set	ImmunoMicrobiome		g__Eggerthella;s__Eggerthella lenta	3590080	0.64	4	1898691	99.99	0.03	USA	Americas	USA:San Francisco	USA	Americas	2019-10-22 09:54:00	Human	Fecal	female	22	adult
	HS80-1A		A	Isolate	Included in final E. lenta set	ImmunoMicrobiome		g__Eggerthella;s__Eggerthella lenta	3547866	0.64	3	3541854	100	0.18	USA	Americas	USA:San Francisco	USA	Americas	2019-12-12 10:28:00	Human	Fecal	female	30	adult
	HS82-2A		A	Isolate	Included in final E. lenta set	ImmunoMicrobiome		g__Eggerthella;s__Eggerthella lenta	3572149	0.64	6	1113739	99.98	0.59	USA	Americas	USA:San Francisco	Jordan	Asia	2019-12-12 12:16:00	Human	Fecal	female	38	adult
	HS83-1A		A	Isolate	Included in final E. lenta set	ImmunoMicrobiome		g__Eggerthella;s__Eggerthella lenta	3453052	0.64	3	1941736	99.99	0.15	USA	Americas	USA:San Francisco	USA	Americas	2019-12-12 10:22:00	Human	Fecal	female	24	adult
	HS85-1A		A	Isolate	Included in final E. lenta set	ImmunoMicrobiome		g__Eggerthella;s__Eggerthella lenta	3611422	0.64	3	3561797	99.99	0.19	USA	Americas	USA:San Francisco	USA	Americas	2019-12-12 10:27:00	Human	Fecal	male	28	adult
	HS85-2A		A	Isolate	Included in final E. lenta set	ImmunoMicrobiome		g__Eggerthella;s__Eggerthella lenta	3571464	0.64	2	3563560	100	0.28	USA	Americas	USA:San Francisco	USA	Americas	2019-12-12 10:27:00	Human	Fecal	male	28	adult
	HS88-3A		A	Isolate	Included in final E. lenta set	ImmunoMicrobiome		g__Eggerthella;s__Eggerthella lenta	3456249	0.64	2	3410574	100	0.36	USA	Americas	USA:San Francisco	Singapore	Asia	2019-12-13 10:13:00	Human	Fecal	female	26	adult
	HS92-1A		A	Isolate	Included in final E. lenta set	ImmunoMicrobiome		g__Eggerthella;s__Eggerthella lenta	3727122	0.64	2	3681449	99.99	0.54	USA	Americas	USA:San Francisco	South korea	Asia	2019-12-17 13:40:00	Human	Fecal	male	33	adult
	HS95-1A		A	Isolate	Included in final E. lenta set	ImmunoMicrobiome		g__Eggerthella;s__Eggerthella lenta	3422745	0.64	2	3420665	99.99	0.63	USA	Americas	USA:San Francisco	USA	Americas	2019-12-19 10:43:00	Human	Fecal	female	27	adult
	HS96-1A		A	Isolate	Included in final E. lenta set	ImmunoMicrobiome		g__Eggerthella;s__Eggerthella lenta	3712936	0.64	3	3657130	99.98	1.53	USA	Americas	USA:San Francisco	USA	Americas	2019-12-19 09:49:00	Human	Fecal	female	24	adult
	KA35_Eggerthella_lenta_127-05H		A	Isolate	Included in final E. lenta set	Sato et al		g__Eggerthella;s__Eggerthella lenta	3550972	0.64	2	3547202	100	0.17	Japan	Asia					Human	Fecal	female	110
	MGYG000002544		A	Isolate	Included in final E. lenta set	UHGG		g__Eggerthella;s__Eggerthella lenta	3738151	0.64	63	153272	100	0.56	USA	Americas					Human	Unspecified GI tract
	MGYG000004918		A	MAG	Included in final E. lenta set	UHGG		g__Eggerthella;s__Eggerthella lenta	3357716	0.64	56	94849	99.96	0.09	China	Asia					Human	Unspecified GI tract
	MGYG000006791		A	Isolate	Included in final E. lenta set	UHGG		g__Eggerthella;s__Eggerthella lenta	3285945	0.64	33	399598	99.99	0.05	USA	Americas					Human	Unspecified GI tract
	MGYG000020058		A	MAG	Included in final E. lenta set	UHGG		g__Eggerthella;s__Eggerthella lenta	2953585	0.65	348	11029	88.65	0.56	Japan	Asia					Human	Unspecified GI tract
	MGYG000020850		A	MAG	Included in final E. lenta set	UHGG		g__Eggerthella;s__Eggerthella lenta	3130804	0.64	137	35567	99.49	0.23	Bangladesh	Asia					Human	Unspecified GI tract
	MGYG000025688		A	Isolate	Included in final E. lenta set	UHGG		g__Eggerthella;s__Eggerthella lenta	3291816	0.64	59	128773	99.99	0.18	Canada	Americas					Human	Unspecified GI tract
	MGYG000032140		A	MAG	Included in final E. lenta set	UHGG		g__Eggerthella;s__Eggerthella lenta	2874188	0.64	384	9467	84.81	0.7	USA	Americas					Human	Unspecified GI tract
	MGYG000032154		A	MAG	Included in final E. lenta set	UHGG		g__Eggerthella;s__Eggerthella lenta	3128598	0.64	396	11630	93.43	0.88	China	Asia					Human	Unspecified GI tract
	MGYG000032173		A	MAG	Included in final E. lenta set	UHGG		g__Eggerthella;s__Eggerthella lenta	3219000	0.65	174	30637	94.46	2.09	USA	Americas					Human	Unspecified GI tract
	MGYG000042509		A	MAG	Included in final E. lenta set	UHGG		g__Eggerthella;s__Eggerthella lenta	2912652	0.64	440	8436	85.66	1.48	USA	Americas					Human	Unspecified GI tract
	MGYG000045337		A	Isolate	Included in final E. lenta set	UHGG		g__Eggerthella;s__Eggerthella lenta	3673805	0.64	82	112652	100	0.31	United Kingdom	Europe					Human	Unspecified GI tract
	MGYG000048709		A	MAG	Included in final E. lenta set	UHGG		g__Eggerthella;s__Eggerthella lenta	3173383	0.65	224	21011	96.33	0.02	USA	Americas					Human	Unspecified GI tract
	MGYG000053834		A	MAG	Included in final E. lenta set	UHGG		g__Eggerthella;s__Eggerthella lenta	3155008	0.65	240	22209	95.43	2.05	Japan	Asia					Human	Unspecified GI tract
	MGYG000057069		A	MAG	Included in final E. lenta set	UHGG		g__Eggerthella;s__Eggerthella lenta	2795688	0.65	462	7663	92.91	1.21	USA	Americas					Human	Unspecified GI tract
	MGYG000057482		A	MAG	Included in final E. lenta set	UHGG		g__Eggerthella;s__Eggerthella lenta	2846711	0.65	480	8030	88.6	2.02	Austria	Europe					Human	Unspecified GI tract	female	68	senior
	MGYG000066851		A	MAG	Included in final E. lenta set	UHGG		g__Eggerthella;s__Eggerthella lenta	3129100	0.65	249	21101	94.21	4.42	Canada	Americas					Human	Unspecified GI tract
	MGYG000080482		A	Isolate	Included in final E. lenta set	UHGG		g__Eggerthella;s__Eggerthella lenta	3376081	0.64	83	79867	99.98	0.29	China	Asia					Human	Unspecified GI tract
	MGYG000090150		A	MAG	Included in final E. lenta set	UHGG		g__Eggerthella;s__Eggerthella lenta	2984016	0.64	289	13454	90.32	0.18	China	Asia					Human	Unspecified GI tract
	MGYG000103327		A	MAG	Included in final E. lenta set	UHGG		g__Eggerthella;s__Eggerthella lenta	2831808	0.65	501	7542	85.61	1.23	Austria	Europe					Human	Unspecified GI tract	male	66	senior
	MGYG000112002		A	Isolate	Included in final E. lenta set	UHGG		g__Eggerthella;s__Eggerthella lenta	3748291	0.64	38	917021	99.96	0.2							Human	Unspecified GI tract
	MGYG000115124		A	MAG	Included in final E. lenta set	UHGG		g__Eggerthella;s__Eggerthella lenta	3122241	0.65	161	33320	93.44	1.01	United Kingdom	Europe					Human	Unspecified GI tract	female	60	adult
	MGYG000128544		A	MAG	Included in final E. lenta set	UHGG		g__Eggerthella;s__Eggerthella lenta	2618488	0.64	407	8237	85.08	1.09	China	Asia					Human	Unspecified GI tract
	MGYG000134837		A	MAG	Included in final E. lenta set	UHGG		g__Eggerthella;s__Eggerthella lenta	3261182	0.64	139	34869	99.39	0.5	USA	Americas					Human	Unspecified GI tract
	MGYG000137074		A	MAG	Included in final E. lenta set	UHGG		g__Eggerthella;s__Eggerthella lenta	3122812	0.64	175	32785	98.81	0.21	USA	Americas					Human	Unspecified GI tract
	MGYG000142544		A	MAG	Included in final E. lenta set	UHGG		g__Eggerthella;s__Eggerthella lenta	2719643	0.65	388	11314	91.84	0.93	Austria	Europe					Human	Unspecified GI tract	female	70	senior
	MGYG000146247		A	Isolate	Included in final E. lenta set	UHGG		g__Eggerthella;s__Eggerthella lenta	3458472	0.64	63	101293	100	0.24	USA	Americas					Human	Unspecified GI tract
	MGYG000154036		A	MAG	Included in final E. lenta set	UHGG		g__Eggerthella;s__Eggerthella lenta	3054656	0.65	283	17396	91.27	0.12	USA	Americas					Human	Unspecified GI tract
	MGYG000160450		A	MAG	Included in final E. lenta set	UHGG		g__Eggerthella;s__Eggerthella lenta	2587487	0.64	540	6380	82.58	2.31	China	Asia					Human	Unspecified GI tract
	MGYG000165589		A	MAG	Included in final E. lenta set	UHGG		g__Eggerthella;s__Eggerthella lenta	3102595	0.64	163	30271	99.95	2.61	Austria	Europe					Human	Unspecified GI tract	female	70	senior
	MGYG000166331		A	Isolate	Included in final E. lenta set	UHGG		g__Eggerthella;s__Eggerthella lenta	3549015	0.64	64	150632	99.99	0.12	Canada	Americas					Human	Unspecified GI tract
	MGYG000167892		A	MAG	Included in final E. lenta set	UHGG		g__Eggerthella;s__Eggerthella lenta	2907236	0.65	362	10015	87.1	0.53	Russia	Europe					Human	Unspecified GI tract	male	0	newborn
	MGYG000187892		A	MAG	Included in final E. lenta set	UHGG		g__Eggerthella;s__Eggerthella lenta	3169386	0.64	73	76169	94.82	0.13	USA	Americas					Human	Unspecified GI tract
	MGYG000188395		A	MAG	Included in final E. lenta set	UHGG		g__Eggerthella;s__Eggerthella lenta	2863440	0.65	361	10424	83.22	0.33	Fiji	Oceania					Human	Unspecified GI tract
	MGYG000189229		A	MAG	Included in final E. lenta set	UHGG		g__Eggerthella;s__Eggerthella lenta	2922048	0.65	380	10078	91.87	0.48	USA	Americas					Human	Unspecified GI tract
	MGYG000189888		A	MAG	Included in final E. lenta set	UHGG		g__Eggerthella;s__Eggerthella lenta	3230560	0.64	294	17424	96.43	2.85	USA	Americas					Human	Unspecified GI tract
	MGYG000194429		A	MAG	Included in final E. lenta set	UHGG		g__Eggerthella;s__Eggerthella lenta	2703964	0.64	391	8746	83.69	0.97	USA	Americas					Human	Unspecified GI tract
	MGYG000201558		A	Isolate	Included in final E. lenta set	UHGG		g__Eggerthella;s__Eggerthella lenta	3424579	0.64	61	109712	99.99	0.08	Canada	Americas					Human	Unspecified GI tract
	MGYG000201839		A	MAG	Included in final E. lenta set	UHGG		g__Eggerthella;s__Eggerthella lenta	2847976	0.65	261	16788	89.75	0.04	USA	Americas					Human	Unspecified GI tract
	MGYG000211647		A	MAG	Included in final E. lenta set	UHGG		g__Eggerthella;s__Eggerthella lenta	3061892	0.64	337	12503	96.74	0.24	Russia	Europe					Human	Unspecified GI tract	female	0	newborn
	MGYG000213454		A	MAG	Included in final E. lenta set	UHGG		g__Eggerthella;s__Eggerthella lenta	2887839	0.64	581	6394	82.59	2.6	China	Asia					Human	Unspecified GI tract
	MGYG000219853		A	MAG	Included in final E. lenta set	UHGG		g__Eggerthella;s__Eggerthella lenta	2900668	0.64	368	10247	89.81	1.96	China	Asia					Human	Unspecified GI tract
	MGYG000233104		A	MAG	Included in final E. lenta set	UHGG		g__Eggerthella;s__Eggerthella lenta	3215438	0.64	51	104345	95.63	0.34	USA	Americas					Human	Unspecified GI tract
	MGYG000234118		A	Isolate	Included in final E. lenta set	UHGG		g__Eggerthella;s__Eggerthella lenta	3541854	0.64	63	138080	99.99	0.21	USA	Americas					Human	Unspecified GI tract
	MGYG000245271		A	MAG	Included in final E. lenta set	UHGG		g__Eggerthella;s__Eggerthella lenta	2959322	0.64	433	8532	87.22	0.38	USA	Americas					Human	Unspecified GI tract
	MGYG000250541		A	MAG	Included in final E. lenta set	UHGG		g__Eggerthella;s__Eggerthella lenta	3195255	0.64	494	9183	93.19	0.41	Russia	Europe					Human	Unspecified GI tract	male	0	newborn
	MGYG000257693		A	MAG	Included in final E. lenta set	UHGG		g__Eggerthella;s__Eggerthella lenta	3115047	0.64	303	15640	92.12	1.24	China	Asia					Human	Unspecified GI tract
	MGYG000258247		A	MAG	Included in final E. lenta set	UHGG		g__Eggerthella;s__Eggerthella lenta	3423401	0.64	91	59049	95.85	0.17	Russia	Europe					Human	Unspecified GI tract	male	0	newborn
	MGYG000260322		A	Isolate	Included in final E. lenta set	UHGG		g__Eggerthella;s__Eggerthella lenta	3716437	0.64	57	148630	99.99	0.31	Canada	Americas					Human	Unspecified GI tract
	MGYG000265057		A	MAG	Included in final E. lenta set	UHGG		g__Eggerthella;s__Eggerthella lenta	2858355	0.65	290	15384	91.59	1.71	China	Asia					Human	Unspecified GI tract
	MGYG000270064		A	MAG	Included in final E. lenta set	UHGG		g__Eggerthella;s__Eggerthella lenta	2970812	0.64	249	17234	89.6	1.06	Austria	Europe					Human	Unspecified GI tract	female	70	senior
	MGYG000277171		A	MAG	Included in final E. lenta set	UHGG		g__Eggerthella;s__Eggerthella lenta	2998255	0.64	502	8158	89.35	0.26	France	Europe					Human	Unspecified GI tract	female	62	adult
	MGYG000283723		A	MAG	Included in final E. lenta set	UHGG		g__Eggerthella;s__Eggerthella lenta	2919821	0.65	311	12903	93.19	1.02	Austria	Europe					Human	Unspecified GI tract	male	66	senior
	MGYG000285055		A	MAG	Included in final E. lenta set	UHGG		g__Eggerthella;s__Eggerthella lenta	2851473	0.64	104	40956	84.06	0.91	Austria	Europe					Human	Unspecified GI tract	male	67	senior
	MGYG000288165		A	MAG	Included in final E. lenta set	UHGG		g__Eggerthella;s__Eggerthella lenta	3025383	0.65	63	75349	93.22	0.38	USA	Americas					Human	Unspecified GI tract
	MGYG000288601		A	Isolate	Included in final E. lenta set	UHGG		g__Eggerthella;s__Eggerthella lenta	3654747	0.64	99	132388	99.99	1.06	United Kingdom	Europe					Human	Unspecified GI tract
	OP47wE2		A	Isolate	Included in final E. lenta set	Harris Wang lab		g__Eggerthella;s__Eggerthella lenta	3610254	0.64	4	3555522	99.99	0.73	USA	Americas					Human				adult
	OP51WJ21		A	Isolate	Included in final E. lenta set	Harris Wang lab		g__Eggerthella;s__Eggerthella lenta	3653234	0.64	3	3602686	99.99	0.53	USA	Americas					Human				adult
	GCA_030843025.1_ASM3084302v1_genomic	N1168.12	B	MAG	Included in final E. lenta set	NCBI	GCA_030843025.1	g__Eggerthella;s__Eggerthella lenta	3015469	0.65	332	12407	99.93	0.16	USA	Americas	USA				Human	Fecal
	GCA_032555385.1_ASM3255538v1_genomic	N2_070_036G1_dasN2_070_036G1_maxbin2.maxbin.013	B	MAG	Included in final E. lenta set	NCBI	GCA_032555385.1	g__Eggerthella;s__Eggerthella lenta	3353840	0.64	42	274705	99.99	0.61	USA	Americas	USA: Pittsburgh, Magee-Womens Hospital of UPMC			2012	Human	Fecal
	GCA_032571075.1_ASM3257107v1_genomic	N4_087_000G1_dasN4_087_000G1_concoct_5	B	MAG	Included in final E. lenta set	NCBI	GCA_032571075.1	g__Eggerthella;s__Eggerthella lenta	3453161	0.64	46	135121	99.99	0.47	USA	Americas	USA: Pittsburgh, Magee-Womens Hospital of UPMC			2014	Human	Fecal
	GCA_937922895.1_ERR1600557_bin.75_CONCOCT_v1.1_MAG_genomic		B	MAG	Included in final E. lenta set	NCBI	GCA_937922895.1	g__Eggerthella;s__Eggerthella lenta	3518802	0.64	42	154310	99.97	0.71	China	Asia	China			2016-01-01	Human	Unspecified GI tract
	GCA_958347195.1_ERR8263742_bin.7_MetaWRAP_v1.3_MAG_genomic		B	MAG	Included in final E. lenta set	NCBI	GCA_958347195.1	g__Eggerthella;s__Eggerthella lenta	3449501	0.64	119	50802	99.81	1.04			not provided				Human	Fecal
	GCA_958403675.1_ERR9492495_bin.26_MetaWRAP_v1.3_MAG_genomic		B	MAG	Included in final E. lenta set	NCBI	GCA_958403675.1	g__Eggerthella;s__Eggerthella lenta	3400398	0.64	156	37857	99.96	0.58			not provided				Human	Fecal
	GCA_958412325.1_ERR10960891_bin.8_MetaWRAP_v1.3_MAG_genomic		B	MAG	Included in final E. lenta set	NCBI	GCA_958412325.1	g__Eggerthella;s__Eggerthella lenta	3541020	0.64	83	84936	99.99	0.43	Kenya	Africa	Kenya			2018	Human	Fecal
	GCA_958426595.1_ERR9762708_bin.26_MetaWRAP_v1.3_MAG_genomic		B	MAG	Included in final E. lenta set	NCBI	GCA_958426595.1	g__Eggerthella;s__Eggerthella lenta	2827361	0.65	314	11764	88.77	0.3	Sweden	Europe	Sweden			2019	Human	Fecal
	GCA_958437035.1_SRR17382064_bin.16_MetaWRAP_v1.3_MAG_genomic		B	MAG	Included in final E. lenta set	NCBI	GCA_958437035.1	g__Eggerthella;s__Eggerthella lenta	2778492	0.64	344	9910	85.39	0.5			not provided			2019-12	Human	Fecal
	GCA_959023125.1_ERR10149249_bin.1_MetaWRAP_v1.3_MAG_genomic		B	MAG	Included in final E. lenta set	NCBI	GCA_959023125.1	g__Eggerthella;s__Eggerthella lenta	3132435	0.64	80	60556	99.99	0.12	South Korea	Asia	South Korea			2020-04-03	Human	Fecal
	GCA_959026555.1_SRR20881974_bin.14_MetaWRAP_v1.3_MAG_genomic		B	MAG	Included in final E. lenta set	NCBI	GCA_959026555.1	g__Eggerthella;s__Eggerthella lenta	3141889	0.65	149	39564	99.97	0.82	USA	Americas	USA			2019-05-01	Human	Fecal
	GCA_959602745.1_SRR16280072_bin.50_MetaWRAP_v1.3_MAG_genomic		B	MAG	Included in final E. lenta set	NCBI	GCA_959602745.1	g__Eggerthella;s__Eggerthella lenta	3160915	0.64	27	165866	99.98	0.03	China	Asia	China			2019-05-01/2020-10-30	Human	Fecal
	GCF_003340065.1_ASM334006v1_genomic	CC8/6 D5 4	B	Isolate	Included in final E. lenta set	NCBI	GCF_003340065.1	g__Eggerthella;s__Eggerthella lenta	3323948	0.64	56	149319	99.99	0.13	Canada	Americas	Canada: Vancouver, British Columbia			2015	Human	Colon
	GCF_003340075.1_ASM334007v1_genomic	CC8/2 BHI2	B	Isolate	Included in final E. lenta set	NCBI	GCF_003340075.1	g__Eggerthella;s__Eggerthella lenta	3517789	0.64	52	176330	99.99	0.14	Canada	Americas	Canada: Vancouver, British Columbia			2015	Human	Colon
	GCF_003340405.1_ASM334040v1_genomic	CC7/5 D5 2	B	Isolate	Included in final E. lenta set	NCBI	GCF_003340405.1	g__Eggerthella;s__Eggerthella lenta	3396445	0.64	54	133358	100	0.38	Canada	Americas	Canada: Vancouver, British Columbia			2015	Human	Colon
	GCF_009755105.1_ASM975510v1_genomic	MRI-F 40	B	Isolate	Included in final E. lenta set	NCBI	GCF_009755105.1	g__Eggerthella;s__Eggerthella lenta	3300040	0.64	50	141895	99.99	0.06	Germany	Europe	Germany: Karlsruhe			2012	Human	Fecal
	GCF_015549245.1_ASM1554924v1_genomic	1001713B170221_170320_D6	B	Isolate	Included in final E. lenta set	NCBI	GCF_015549245.1	g__Eggerthella;s__Eggerthella lenta	3345424	0.64	461	11093	99.49	1.22	USA	Americas	USA			2017-03-20	Human	Fecal
	GCF_015551405.1_ASM1555140v1_genomic	1001287H_170206_A6	B	Isolate	Included in final E. lenta set	NCBI	GCF_015551405.1	g__Eggerthella;s__Eggerthella lenta	3423087	0.64	26	274377	100	0.34	USA	Americas	USA			2017-02-06	Human	Fecal
	GCF_015555165.1_ASM1555516v1_genomic	D33t1_170424_F11	B	Isolate	Included in final E. lenta set	NCBI	GCF_015555165.1	g__Eggerthella;s__Eggerthella lenta	3287387	0.64	245	22195	99.18	1.51	USA	Americas	USA			2017-04-24	Human	Fecal
	GCF_015555425.1_ASM1555542v1_genomic	BSD2780120874_150323_H10	B	Isolate	Included in final E. lenta set	NCBI	GCF_015555425.1	g__Eggerthella;s__Eggerthella lenta	3302645	0.64	37	230301	99.99	0.07	USA	Americas	USA			2015-03-23	Human	Fecal
	GCF_015557185.1_ASM1555718v1_genomic	1001136B_160425_H2	B	Isolate	Included in final E. lenta set	NCBI	GCF_015557185.1	g__Eggerthella;s__Eggerthella lenta	3270679	0.64	37	173601	100	0.27	USA	Americas	USA			2016-04-25	Human	Fecal
	GCF_015558765.1_ASM1555876v1_genomic	BSD2780120875_150330_C12	B	Isolate	Included in final E. lenta set	NCBI	GCF_015558765.1	g__Eggerthella;s__Eggerthella lenta	3571251	0.64	13	613555	100	0.43	USA	Americas	USA			2015-03-30	Human	Fecal
	GCF_015668635.1_ASM1566863v1_genomic	J1101653_170612_B5	B	Isolate	Included in final E. lenta set	NCBI	GCF_015668635.1	g__Eggerthella;s__Eggerthella lenta	3319405	0.64	56	116490	100	0.69	USA	Americas	USA			2017-06-12	Human	Fecal
	GCF_018917755.1_ASM1891775v1_genomic	N60	B	Isolate	Included in final E. lenta set	NCBI	GCF_018917755.1	g__Eggerthella;s__Eggerthella lenta	3358128	0.64	28	266046	99.99	0.36	China	Asia	China: Suzhou			2019-08	Crab-eating Macaque	Fecal
	GCF_019131375.1_ASM1913137v1_genomic	MSK.14.3	B	Isolate	Included in final E. lenta set	NCBI	GCF_019131375.1	g__Eggerthella;s__Eggerthella lenta	3345720	0.64	44	190976	99.99	0.21	USA	Americas	USA:New York				Human	Fecal
	GCF_021378605.1_ASM2137860v1_genomic	APC055-529-1D	B	Isolate	Included in final E. lenta set	NCBI	GCF_021378605.1	g__Eggerthella;s__Eggerthella lenta	3467966	0.64	2	3464122	100	0.37	Ireland	Europe	Ireland			2020-12-08	Human	Unspecified GI tract
	GCF_021378625.1_ASM2137862v1_genomic	APC055-928-H3-3	B	Isolate	Included in final E. lenta set	NCBI	GCF_021378625.1	g__Eggerthella;s__Eggerthella lenta	3266279	0.64	1	3266279	99.99	0.05	Ireland	Europe	Ireland			2020-12-08	Human	Unspecified GI tract
	GCF_021378685.1_ASM2137868v1_genomic	APC055-920-1E	B	Isolate	Included in final E. lenta set	NCBI	GCF_021378685.1	g__Eggerthella;s__Eggerthella lenta	3383173	0.64	1	3383173	100	0.33	Ireland	Europe	Ireland			2020-12-08	Human	Unspecified GI tract
	GCF_021378725.1_ASM2137872v1_genomic	APC-F2-3	B	Isolate	Included in final E. lenta set	NCBI	GCF_021378725.1	g__Eggerthella;s__Eggerthella lenta	3258764	0.64	3	3251887	99.99	0.04	Ireland	Europe	Ireland			2020-12-08	Human	Unspecified GI tract
	GCF_022136145.1_NA_genomic	DFI.6.45	B	Isolate	Included in final E. lenta set	NCBI	GCF_022136145.1	g__Eggerthella;s__Eggerthella lenta	3445098	0.64	37	207317	100	0.36	USA	Americas	USA:Chicago				Human	Fecal
	GCF_024462675.1_ASM2446267v1_genomic	DFI.6.113	B	Isolate	Included in final E. lenta set	NCBI	GCF_024462675.1	g__Eggerthella;s__Eggerthella lenta	3513523	0.64	322	205175	99.97	1.26	USA	Americas	USA:Chicago				Human	Fecal
	GCF_024462925.2_ASM2446292v2_genomic	DFI.5.72	B	Isolate	Included in final E. lenta set	NCBI	GCF_024462925.2	g__Eggerthella;s__Eggerthella lenta	3343579	0.64	3	3294206	99.99	0.1	USA	Americas	USA:Chicago				Human	Fecal
	GCF_024463375.1_ASM2446337v1_genomic	DFI.2.9	B	Isolate	Included in final E. lenta set	NCBI	GCF_024463375.1	g__Eggerthella;s__Eggerthella lenta	3311224	0.64	104	144817	99.98	0.03	USA	Americas	USA:Chicago				Human	Fecal
	GCF_028208995.1_ASM2820899v1_genomic	J1100102st1_A3_J1100102_180507	B	Isolate	Included in final E. lenta set	NCBI	GCF_028208995.1	g__Eggerthella;s__Eggerthella lenta	3343842	0.64	26	322504	99.99	0.4	USA	Americas	USA			2018-05-07	Human	Unspecified
	GCF_028209135.1_ASM2820913v1_genomic	1001216st1_B6_1001216I_160404	B	Isolate	Included in final E. lenta set	NCBI	GCF_028209135.1	g__Eggerthella;s__Eggerthella lenta	3370294	0.64	36	203541	100	0.12	USA	Americas	USA			2016-04-04	Human	Unspecified
	GCF_030418475.1_ASM3041847v1_genomic	RACS_AR45	B	Isolate	Included in final E. lenta set	NCBI	GCF_030418475.1	g__Eggerthella;s__Eggerthella lenta	3367995	0.64	38	203667	99.99	0.51	Austria	Europe	Austria: Vienna			2019-01	Human	Unspecified GI tract
	GCF_031293935.1_ASM3129393v1_genomic	D5_SB_115	B	MAG	Included in final E. lenta set	NCBI	GCF_031293935.1	g__Eggerthella;s__Eggerthella lenta	3318037	0.64	119	41794	99.98	1.26	Belgium	Europe	Belgium			2022-05-01	Human	Fecal
	GCF_032487155.1_ASM3248715v1_genomic	N4_129_000G1_dasN4_129_000G1_abawaca.45	B	MAG	Included in final E. lenta set	NCBI	GCF_032487155.1	g__Eggerthella;s__Eggerthella lenta	3354802	0.64	56	132974	99.99	0.29	USA	Americas	USA: Pittsburgh, Magee-Womens Hospital of UPMC			2014	Human	Fecal
	GCF_039752555.1_ASM3975255v1_genomic	RTP31083st1_E8_RTP31083_211112	B	Isolate	Included in final E. lenta set	NCBI	GCF_039752555.1	g__Eggerthella;s__Eggerthella lenta	3418937	0.64	43	173378	99.98	0.28	USA	Americas	USA: New York			2021-11-12	Human	Fecal
	GCF_039836455.1_ASM3983645v1_genomic	J1100102st2_E8_J1100102_180507	B	Isolate	Included in final E. lenta set	NCBI	GCF_039836455.1	g__Eggerthella;s__Eggerthella lenta	3378030	0.64	29	234218	100	0.44	USA	Americas	USA			2018-05-07	Human	Unspecified
	GCF_040092495.1_ASM4009249v1_genomic	CLA-ER-H1	B	Isolate	Included in final E. lenta set	NCBI	GCF_040092495.1	g__Eggerthella;s__Eggerthella lenta	3440025	0.64	75	70695	99.98	0.65	Germany	Europe	Germany:Aachen			2021-05-27	Human	Fecal
	GCF_040093185.1_ASM4009318v1_genomic	CLA-AA-H32	B	Isolate	Included in final E. lenta set	NCBI	GCF_040093185.1	g__Eggerthella;s__Eggerthella lenta	3295350	0.64	36	219202	100	0.06	Germany	Europe	Germany:Aachen			2019-07-25	Human	Fecal
	GCF_902167675.1_Eggerthella_lenta_SV_Bg7063_mod2_genomic		B	Isolate	Included in final E. lenta set	NCBI	GCF_902167675.1	g__Eggerthella;s__Eggerthella lenta	3189767	0.64	30	258552	99.99	0.11							Unclear	Unspecified
	GCF_934636115.1_ERR7745722_bin.18_genomic		B	MAG	Included in final E. lenta set	NCBI	GCF_934636115.1	g__Eggerthella;s__Eggerthella lenta	3139436	0.64	223	20643	96.16	0.03	Tanzania	Africa	Tanzania			2014-08-19	Human	Fecal
	HS102-1A_CN9		B	Isolate	Included in final E. lenta set	ImmunoMicrobiome		g__Eggerthella;s__Eggerthella lenta	3351558	0.64	2	3347767	99.99	0.3	USA	Americas	USA:San Francisco	USA	Americas	2019-12-20 09:15:00	Human	Fecal	female	27	adult
	HS102-3A		B	Isolate	Included in final E. lenta set	ImmunoMicrobiome		g__Eggerthella;s__Eggerthella lenta	3425678	0.64	2	3418142	99.97	0.51	USA	Americas	USA:San Francisco	USA	Americas	2019-12-20 09:15:00	Human	Fecal	female	27	adult
	HS105-1A		B	Isolate	Included in final E. lenta set	ImmunoMicrobiome		g__Eggerthella;s__Eggerthella lenta	3289897	0.64	3	3240418	99.98	0.03	USA	Americas	USA:San Francisco	France	Europe	2020-01-16 08:51:00	Human	Fecal	female	33	adult
	HS107-1A		B	Isolate	Included in final E. lenta set	ImmunoMicrobiome		g__Eggerthella;s__Eggerthella lenta	3493531	0.64	4	3438236	99.99	0.31	USA	Americas	USA:San Francisco	USA	Americas	2020-01-16 08:52:00	Human	Fecal	male	29	adult
	HS107-2A		B	Isolate	Included in final E. lenta set	ImmunoMicrobiome		g__Eggerthella;s__Eggerthella lenta	3437574	0.64	2	3400128	100	0.9	USA	Americas	USA:San Francisco	USA	Americas	2020-01-16 08:52:00	Human	Fecal	male	29	adult
	HS108-1A		B	Isolate	Included in final E. lenta set	ImmunoMicrobiome		g__Eggerthella;s__Eggerthella lenta	3470800	0.64	5	3402304	99.99	0.13	USA	Americas	USA:San Francisco	El Salvador	Americas	2020-01-16 16:37:00	Human	Fecal	male	35	adult
	HS110-3A		B	Isolate	Included in final E. lenta set	ImmunoMicrobiome		g__Eggerthella;s__Eggerthella lenta	3376904	0.64	2	3331266	100	0.02	USA	Americas	USA:San Francisco	USA	Americas	2020-01-17 18:22:00	Human	Fecal	male	31	adult
	HS12-2A		B	Isolate	Included in final E. lenta set	ImmunoMicrobiome		g__Eggerthella;s__Eggerthella lenta	3325176	0.64	3	3318640	100	0.37	USA	Americas	USA:San Francisco	USA	Americas	2019-10-28 09:35:00	Human	Fecal	female	26	adult
	HS15-3A		B	Isolate	Included in final E. lenta set	ImmunoMicrobiome		g__Eggerthella;s__Eggerthella lenta	3352887	0.64	2	3345347	99.98	0.16	USA	Americas	USA:San Francisco	China	Asia	2019-10-29 13:45:00	Human	Fecal	female	27	adult
	HS16-1		B	Isolate	Included in final E. lenta set	ImmunoMicrobiome		g__Eggerthella;s__Eggerthella lenta	3285131	0.64	2	3241016	99.99	0.12	USA	Americas	USA:San Francisco	Singapore	Asia	2019-11-02 20:46:00	Human	Fecal	male	39	adult
	HS27-1A		B	Isolate	Included in final E. lenta set	ImmunoMicrobiome		g__Eggerthella;s__Eggerthella lenta	3445682	0.64	3	3433190	99.98	0.43	USA	Americas	USA:San Francisco	France	Europe	2019-11-08 12:21:00	Human	Fecal	female	29	adult
	HS28-2A		B	Isolate	Included in final E. lenta set	ImmunoMicrobiome		g__Eggerthella;s__Eggerthella lenta	3228816	0.64	2	3221234	100	0.04	USA	Americas	USA:San Francisco	USA	Americas	2019-11-13 23:14:00	Human	Fecal	female	48	adult
	HS30-1A		B	Isolate	Included in final E. lenta set	ImmunoMicrobiome		g__Eggerthella;s__Eggerthella lenta	3406486	0.64	2	3403490	100	0.3	USA	Americas	USA:San Francisco	Panama	Americas	2019-11-14 10:07:00	Human	Fecal	male	26	adult
	HS33-1A		B	Isolate	Included in final E. lenta set	ImmunoMicrobiome		g__Eggerthella;s__Eggerthella lenta	3472007	0.64	2	3468237	100	0.24	USA	Americas	USA:San Francisco	China	Asia	2019-11-14 09:37:00	Human	Fecal	female	21	adult
	HS33-2A		B	Isolate	Included in final E. lenta set	ImmunoMicrobiome		g__Eggerthella;s__Eggerthella lenta	3556421	0.64	4	3503388	99.99	0.07	USA	Americas	USA:San Francisco	China	Asia	2019-11-14 09:37:00	Human	Fecal	female	21	adult
	HS34-1A		B	Isolate	Included in final E. lenta set	ImmunoMicrobiome		g__Eggerthella;s__Eggerthella lenta	3401218	0.64	3	3348920	99.99	0.27	USA	Americas	USA:San Francisco	France	Europe	2019-11-14 10:38:00	Human	Fecal	male	31	adult
	HS34-2A		B	Isolate	Included in final E. lenta set	ImmunoMicrobiome		g__Eggerthella;s__Eggerthella lenta	3495598	0.64	1	3495598	99.99	0.44	USA	Americas	USA:San Francisco	France	Europe	2019-11-14 10:38:00	Human	Fecal	male	31	adult
	HS42-2A		B	Isolate	Included in final E. lenta set	ImmunoMicrobiome		g__Eggerthella;s__Eggerthella lenta	3350752	0.64	4	3343670	99.99	0.2	USA	Americas	USA:San Francisco	Iran	Asia	2019-11-18 18:12:00	Human	Fecal	female	49	adult
	HS46-2A		B	Isolate	Included in final E. lenta set	ImmunoMicrobiome		g__Eggerthella;s__Eggerthella lenta	3527283	0.64	2	3518881	99.99	0.57	USA	Americas	USA:San Francisco	USA	Americas	2019-11-19 10:03:00	Human	Fecal	male	24	adult
	HS48-2A		B	Isolate	Included in final E. lenta set	ImmunoMicrobiome		g__Eggerthella;s__Eggerthella lenta	3360686	0.64	4	3307165	100	0.28	USA	Americas	USA:San Francisco	France	Europe	2019-11-22 10:37:00	Human	Fecal	female	36	adult
	HS52-1A		B	Isolate	Included in final E. lenta set	ImmunoMicrobiome		g__Eggerthella;s__Eggerthella lenta	3664709	0.64	2	3619034	99.99	0.15	USA	Americas	USA:San Francisco	USA	Americas	2019-11-25 14:15:00	Human	Fecal	female	24	adult
	HS53-2A		B	Isolate	Included in final E. lenta set	ImmunoMicrobiome		g__Eggerthella;s__Eggerthella lenta	3689857	0.64	4	3435991	100	0.46	USA	Americas	USA:San Francisco	Moldova	Europe	2019-11-25 13:08:00	Human	Fecal	female	26	adult
	HS57-1A_CN10		B	Isolate	Included in final E. lenta set	ImmunoMicrobiome		g__Eggerthella;s__Eggerthella lenta	3661787	0.64	7	2977536	100	0.66	USA	Americas	USA:San Francisco	USA	Americas	2019-11-26 10:05:00	Human	Fecal	female	63	adult
	HS57-2A		B	Isolate	Included in final E. lenta set	ImmunoMicrobiome		g__Eggerthella;s__Eggerthella lenta	3447009	0.64	3	3371718	100	0.26	USA	Americas	USA:San Francisco	USA	Americas	2019-11-26 10:05:00	Human	Fecal	female	63	adult
	HS59-3A		B	Isolate	Included in final E. lenta set	ImmunoMicrobiome		g__Eggerthella;s__Eggerthella lenta	3709794	0.64	2	3664120	99.99	0.7	USA	Americas	USA:San Francisco	USA	Americas	2019-12-02 10:09:00	Human	Fecal	female	35	adult
	HS66-3A		B	Isolate	Included in final E. lenta set	ImmunoMicrobiome		g__Eggerthella;s__Eggerthella lenta	3340293	0.64	1	3340293	99.99	0.25	USA	Americas	USA:San Francisco	Peru	Americas	2019-12-13 19:41:00	Human	Fecal	female	27	adult
	HS71_D2R14B3		B	Isolate	Included in final E. lenta set	ImmunoMicrobiome		g__Eggerthella;s__Eggerthella lenta	3312399	0.64	3	3306508	99.99	0.02	USA	Americas	USA:San Francisco	Taiwan	Asia	2019-12-06 11:10:00	Human	Fecal	male	37	adult
	HS74-1A		B	Isolate	Included in final E. lenta set	ImmunoMicrobiome		g__Eggerthella;s__Eggerthella lenta	3445183	0.64	3	2999195	99.99	0.24	USA	Americas	USA:San Francisco	Mexico	Americas	2019-12-09 13:25:00	Human	Fecal	female	24	adult
	HS75-3A		B	Isolate	Included in final E. lenta set	ImmunoMicrobiome		g__Eggerthella;s__Eggerthella lenta	3621395	0.64	8	2513539	100	0.32	USA	Americas	USA:San Francisco	USA	Americas	2019-12-09 09:28:00	Human	Fecal	male	38	adult
	HS76-1A		B	Isolate	Included in final E. lenta set	ImmunoMicrobiome		g__Eggerthella;s__Eggerthella lenta	3483920	0.64	2	3475527	100	0.29	USA	Americas	USA:San Francisco	Ghana	Africa	2019-12-09 10:54:00	Human	Fecal	female	27	adult
	HS80-2A		B	Isolate	Included in final E. lenta set	ImmunoMicrobiome		g__Eggerthella;s__Eggerthella lenta	3433532	0.64	3	3421872	99.99	0.34	USA	Americas	USA:San Francisco	USA	Americas	2019-12-12 10:28:00	Human	Fecal	female	30	adult
	HS81-1A		B	Isolate	Included in final E. lenta set	ImmunoMicrobiome		g__Eggerthella;s__Eggerthella lenta	3263382	0.64	2	3259612	99.99	0.01	USA	Americas	USA:San Francisco				Human	Fecal
	HS84-1A		B	Isolate	Included in final E. lenta set	ImmunoMicrobiome		g__Eggerthella;s__Eggerthella lenta	3408998	0.64	3	3359555	99.99	0.22	USA	Americas	USA:San Francisco	USA	Americas	2019-12-12 09:17:00	Human	Fecal	male	26	adult
	HS86-3A		B	Isolate	Included in final E. lenta set	ImmunoMicrobiome		g__Eggerthella;s__Eggerthella lenta	3390231	0.64	2	3381451	100	0.32	USA	Americas	USA:San Francisco	USA	Americas	2019-12-12 10:09:00	Human	Fecal	male	24	adult
	HS90-2A		B	Isolate	Included in final E. lenta set	ImmunoMicrobiome		g__Eggerthella;s__Eggerthella lenta	3455251	0.64	4	3398468	99.99	0.04	USA	Americas	USA:San Francisco	USA	Americas	2019-12-16 10:49:00	Human	Fecal	male	30	adult
	HS93-2A		B	Isolate	Included in final E. lenta set	ImmunoMicrobiome		g__Eggerthella;s__Eggerthella lenta	3378186	0.64	1	3378186	99.99	0.46	USA	Americas	USA:San Francisco	USA	Americas	2019-12-17 11:48:00	Human	Fecal	female	29	adult
	HS94-2A		B	Isolate	Included in final E. lenta set	ImmunoMicrobiome		g__Eggerthella;s__Eggerthella lenta	3415755	0.64	3	3366299	99.98	0.33	USA	Americas	USA:San Francisco	France	Europe	2019-12-20 11:56:00	Human	Fecal	female	31	adult
	KA33_Eggerthella_128-04G		B	Isolate	Included in final E. lenta set	Sato et al		g__Eggerthella;s__Eggerthella lenta	3378174	0.64	1	3378174	99.99	0.16	Japan	Asia					Human	Fecal	female	110
	MGYG000005607		B	Isolate	Included in final E. lenta set	UHGG		g__Eggerthella;s__Eggerthella lenta	3465935	0.64	40	283754	99.99	0.62	USA	Americas					Human	Unspecified GI tract
	MGYG000018865		B	MAG	Included in final E. lenta set	UHGG		g__Eggerthella;s__Eggerthella lenta	2890550	0.65	251	21014	91.89	0.79	China	Asia					Human	Unspecified GI tract
	MGYG000031665		B	MAG	Included in final E. lenta set	UHGG		g__Eggerthella;s__Eggerthella lenta	3154503	0.64	249	20945	96.38	0.45	USA	Americas					Human	Unspecified GI tract
	MGYG000042978		B	MAG	Included in final E. lenta set	UHGG		g__Eggerthella;s__Eggerthella lenta	2851975	0.65	555	6275	84.79	0.5	China	Asia					Human	Unspecified GI tract
	MGYG000059281		B	Isolate	Included in final E. lenta set	UHGG		g__Eggerthella;s__Eggerthella lenta	3343725	0.64	54	167787	99.99	0.04	Canada	Americas					Human	Unspecified GI tract
	MGYG000069155		B	MAG	Included in final E. lenta set	UHGG		g__Eggerthella;s__Eggerthella lenta	2546511	0.65	483	6061	81.55	2.3	Mongolia	Asia					Human	Unspecified GI tract			adult
	MGYG000075210		B	MAG	Included in final E. lenta set	UHGG		g__Eggerthella;s__Eggerthella lenta	3317733	0.64	154	33876	99.93	0.85	Austria	Europe					Human	Unspecified GI tract	male	67	senior
	MGYG000082793		B	MAG	Included in final E. lenta set	UHGG		g__Eggerthella;s__Eggerthella lenta	2845529	0.64	510	7493	91.34	3.68	Russia	Europe					Human	Unspecified GI tract	female	0	newborn
	MGYG000087049		B	MAG	Included in final E. lenta set	UHGG		g__Eggerthella;s__Eggerthella lenta	2786693	0.65	15	309820	85.93	0.34	USA	Americas					Human	Unspecified GI tract
	MGYG000087508		B	MAG	Included in final E. lenta set	UHGG		g__Eggerthella;s__Eggerthella lenta	2641470	0.64	60	77160	85.57	0.28	China	Asia					Human	Unspecified GI tract
	MGYG000097362		B	MAG	Included in final E. lenta set	UHGG		g__Eggerthella;s__Eggerthella lenta	3095317	0.64	88	59446	97.47	0.53	China	Asia					Human	Unspecified GI tract
	MGYG000100765		B	MAG	Included in final E. lenta set	UHGG		g__Eggerthella;s__Eggerthella lenta	2843760	0.65	289	13108	90.08	0.67	USA	Americas					Human	Unspecified GI tract
	MGYG000102860		B	MAG	Included in final E. lenta set	UHGG		g__Eggerthella;s__Eggerthella lenta	2691472	0.65	279	14372	90.13	0.79	USA	Americas					Human	Unspecified GI tract
	MGYG000108918		B	MAG	Included in final E. lenta set	UHGG		g__Eggerthella;s__Eggerthella lenta	3024953	0.64	219	21156	96.46	0.03	China	Asia					Human	Unspecified GI tract
	MGYG000140538		B	MAG	Included in final E. lenta set	UHGG		g__Eggerthella;s__Eggerthella lenta	3017586	0.65	246	19083	95.59	1.03	USA	Americas					Human	Unspecified GI tract
	MGYG000141773		B	MAG	Included in final E. lenta set	UHGG		g__Eggerthella;s__Eggerthella lenta	2814558	0.64	367	10196	90.85	1.95	China	Asia					Human	Unspecified GI tract
	MGYG000142337		B	MAG	Included in final E. lenta set	UHGG		g__Eggerthella;s__Eggerthella lenta	3338264	0.64	170	34244	95.76	4.63	United Kingdom	Europe					Human	Unspecified GI tract	female	43	adult
	MGYG000143947		B	MAG	Included in final E. lenta set	UHGG		g__Eggerthella;s__Eggerthella lenta	2813575	0.64	647	6259	88.19	2.08	Austria	Europe					Human	Unspecified GI tract	female	69	senior
	MGYG000144463		B	MAG	Included in final E. lenta set	UHGG		g__Eggerthella;s__Eggerthella lenta	3122839	0.64	143	31413	95.44	0.33	Austria	Europe					Human	Unspecified GI tract
	MGYG000149327		B	MAG	Included in final E. lenta set	UHGG		g__Eggerthella;s__Eggerthella lenta	2984637	0.64	514	7415	94.49	2.99	Russia	Europe					Human	Unspecified GI tract	female	1	child
	MGYG000173697		B	MAG	Included in final E. lenta set	UHGG		g__Eggerthella;s__Eggerthella lenta	2888937	0.64	392	10783	92.48	1.73	United Kingdom	Europe					Human	Unspecified GI tract	female	51	adult
	MGYG000178277		B	MAG	Included in final E. lenta set	UHGG		g__Eggerthella;s__Eggerthella lenta	3138533	0.64	392	11660	93.34	2.74	United Kingdom	Europe					Human	Unspecified GI tract	female	52	adult
	MGYG000178883		B	MAG	Included in final E. lenta set	UHGG		g__Eggerthella;s__Eggerthella lenta	3087892	0.64	162	29499	98.58	0.08	Austria	Europe					Human	Unspecified GI tract	male	63	adult
	MGYG000192745		B	Isolate	Included in final E. lenta set	UHGG		g__Eggerthella;s__Eggerthella lenta	3362931	0.64	42	218686	100	0.56							Human	Unspecified GI tract
	MGYG000195800		B	MAG	Included in final E. lenta set	UHGG		g__Eggerthella;s__Eggerthella lenta	3080131	0.64	292	16822	96.15	0.2	Russia	Europe					Human	Unspecified GI tract	male	1	child
	MGYG000199229		B	MAG	Included in final E. lenta set	UHGG		g__Eggerthella;s__Eggerthella lenta	2957287	0.65	179	25016	94.56	0.1	USA	Americas					Human	Unspecified GI tract
	MGYG000201543		B	Isolate	Included in final E. lenta set	UHGG		g__Eggerthella;s__Eggerthella lenta	3360196	0.64	47	184654	100	0.34	USA	Americas					Human	Unspecified GI tract
	MGYG000201566		B	MAG	Included in final E. lenta set	UHGG		g__Eggerthella;s__Eggerthella lenta	3044385	0.64	91	47442	92.3	1.95	United Kingdom	Europe					Human	Unspecified GI tract
	MGYG000205237		B	MAG	Included in final E. lenta set	UHGG		g__Eggerthella;s__Eggerthella lenta	2940070	0.64	355	10446	84.56	0.34	Sweden	Europe					Human	Unspecified GI tract	female	0	newborn
	MGYG000212265		B	MAG	Included in final E. lenta set	UHGG		g__Eggerthella;s__Eggerthella lenta	2711513	0.64	581	5999	91.57	1.26	China	Asia					Human	Unspecified GI tract
	MGYG000220587		B	MAG	Included in final E. lenta set	UHGG		g__Eggerthella;s__Eggerthella lenta	2775737	0.65	266	17425	89.17	2.15	Austria	Europe					Human	Unspecified GI tract	female	69	senior
	MGYG000220903		B	Isolate	Included in final E. lenta set	UHGG		g__Eggerthella;s__Eggerthella lenta	3526511	0.64	51	116345	100	0.4	USA	Americas					Human	Unspecified GI tract
	MGYG000223207		B	MAG	Included in final E. lenta set	UHGG		g__Eggerthella;s__Eggerthella lenta	3117117	0.64	59	98413	99.88	0.75	USA	Americas					Human	Unspecified GI tract
	MGYG000225222		B	MAG	Included in final E. lenta set	UHGG		g__Eggerthella;s__Eggerthella lenta	3087018	0.64	129	32824	99.95	0.27	Canada	Americas					Human	Unspecified GI tract
	MGYG000226378		B	MAG	Included in final E. lenta set	UHGG		g__Eggerthella;s__Eggerthella lenta	2923776	0.65	306	15108	85.07	2.5	Sweden	Europe					Human	Unspecified GI tract	female	70	senior
	MGYG000228374		B	Isolate	Included in final E. lenta set	UHGG		g__Eggerthella;s__Eggerthella lenta	3453272	0.64	28	1166492	99.77	0.44							Human	Unspecified GI tract
	MGYG000231787		B	MAG	Included in final E. lenta set	UHGG		g__Eggerthella;s__Eggerthella lenta	3174238	0.64	258	22882	99.17	1.62	United Kingdom	Europe					Human	Unspecified GI tract	female	64	adult
	MGYG000232812		B	MAG	Included in final E. lenta set	UHGG		g__Eggerthella;s__Eggerthella lenta	2842838	0.65	369	10661	91.17	2.45	United Kingdom	Europe					Human	Unspecified GI tract	female	52	adult
	MGYG000237884		B	MAG	Included in final E. lenta set	UHGG		g__Eggerthella;s__Eggerthella lenta	3162262	0.64	427	10315	95.22	1.52	Sweden	Europe					Human	Unspecified GI tract	female	0	newborn
	MGYG000240297		B	MAG	Included in final E. lenta set	UHGG		g__Eggerthella;s__Eggerthella lenta	3220442	0.64	278	18176	94.13	2.47	France	Europe					Human	Unspecified GI tract	female	69	senior
	MGYG000245231		B	MAG	Included in final E. lenta set	UHGG		g__Eggerthella;s__Eggerthella lenta	3064770	0.64	170	29229	95.4	0.41	USA	Americas					Human	Unspecified GI tract
	MGYG000257618		B	MAG	Included in final E. lenta set	UHGG		g__Eggerthella;s__Eggerthella lenta	3206745	0.64	95	57585	99.98	0.14	Austria	Europe					Human	Unspecified GI tract	male	72	senior
	MGYG000261886		B	Isolate	Included in final E. lenta set	UHGG		g__Eggerthella;s__Eggerthella lenta	3483214	0.64	33	224774	99.97	0.43	USA	Americas					Human	Unspecified GI tract
	MGYG000263480		B	MAG	Included in final E. lenta set	UHGG		g__Eggerthella;s__Eggerthella lenta	3174546	0.64	225	21465	98.51	3.35	USA	Americas					Human	Unspecified GI tract
	MGYG000265362		B	MAG	Included in final E. lenta set	UHGG		g__Eggerthella;s__Eggerthella lenta	3044645	0.64	304	14432	91.1	1.7	USA	Americas					Human	Unspecified GI tract
	MGYG000266303		B	MAG	Included in final E. lenta set	UHGG		g__Eggerthella;s__Eggerthella lenta	3065621	0.65	205	22945	97.17	0.46	USA	Americas					Human	Unspecified GI tract
	MGYG000269898		B	MAG	Included in final E. lenta set	UHGG		g__Eggerthella;s__Eggerthella lenta	2974344	0.64	87	49677	95.05	0.72	USA	Americas					Human	Unspecified GI tract
	MGYG000282499		B	MAG	Included in final E. lenta set	UHGG		g__Eggerthella;s__Eggerthella lenta	3301198	0.64	169	42783	99.56	2.01	United Kingdom	Europe					Human	Unspecified GI tract
	MGYG000284354		B	MAG	Included in final E. lenta set	UHGG		g__Eggerthella;s__Eggerthella lenta	3123934	0.64	140	37319	96.38	0.37	China	Asia					Human	Unspecified GI tract
	MGYG000285812		B	MAG	Included in final E. lenta set	UHGG		g__Eggerthella;s__Eggerthella lenta	3065400	0.64	204	23961	94.78	2.15	Austria	Europe					Human	Unspecified GI tract	female	69	senior
	MGYG000289172		B	MAG	Included in final E. lenta set	UHGG		g__Eggerthella;s__Eggerthella lenta	3074422	0.64	329	13734	98.58	0.05	USA	Americas					Human	Unspecified GI tract
	OP24wE3		B	Isolate	Included in final E. lenta set	Harris Wang lab		g__Eggerthella;s__Eggerthella lenta	3567970	0.64	2	3522295	100	0.24	USA	Americas					Human				adult
	OP48wF17		B	Isolate	Included in final E. lenta set	Harris Wang lab		g__Eggerthella;s__Eggerthella lenta	3400851	0.64	2	3355175	100	0.28	USA	Americas					Human				adult
	GCA_000435475.1_MGS338_genomic			MAG	Passed QC and dereplication (not E. lenta)	NCBI	GCA_000435475.1	g__Anaerotardibacter;s__Anaerotardibacter sp000435475	1931286	0.45	61	79165	97.09	0.13							Human	Unspecified GI tract
	GCA_001915265.1_ASM191526v1_genomic	51_9		MAG	Passed QC and dereplication (not E. lenta)	NCBI	GCA_001915265.1	g__Anaerotardibacter;s__Anaerotardibacter sp000436075	1756821	0.53	46	114267	87.72	1.55			missing				Human	Unspecified
	GCA_002371495.1_ASM237149v1_genomic	UBA3686		MAG	Passed QC and dereplication (not E. lenta)	NCBI	GCA_002371495.1	g__UBA9715;s__UBA9715 sp002371495	2805697	0.59	60	77943	95.01	3.22			NULL				Sheep	Unspecified
	GCA_002417975.1_ASM241797v1_genomic	UBA5808		MAG	Passed QC and dereplication (not E. lenta)	NCBI	GCA_002417975.1	g__UBA5808;s__UBA5808 sp002417975	1960267	0.46	128	22646	95.62	0.54	Colombia	Americas	Colombia: Santander de Quilichao				Environmental	Environmental
	GCA_002418085.1_ASM241808v1_genomic	UBA5803		MAG	Passed QC and dereplication (not E. lenta)	NCBI	GCA_002418085.1	g__UBA5808;s__UBA5808 sp002417975	1903453	0.46	142	18252	81.97	0.53	Colombia	Americas	Colombia: Santander de Quilichao				Environmental	Environmental
	GCA_008673495.1_ASM867349v1_genomic	S02C.meta.bin_1		MAG	Passed QC and dereplication (not E. lenta)	NCBI	GCA_008673495.1	g__Slackia_A;s__Slackia_A isoflavoniconvertens	2160283	0.58	125	23030	97.65	0	Australia	Oceania	Australia: Brisbane			2017	Human	Fecal
	GCA_008673675.1_ASM867367v1_genomic	S02B.meta.bin_2		MAG	Passed QC and dereplication (not E. lenta)	NCBI	GCA_008673675.1	g__Slackia_A;s__Slackia_A isoflavoniconvertens	2102088	0.58	86	30160	88.8	2.01	Australia	Oceania	Australia: Brisbane			2017	Human	Fecal
	GCA_008673835.1_ASM867383v1_genomic	S02A.meta.bin_3		MAG	Passed QC and dereplication (not E. lenta)	NCBI	GCA_008673835.1	g__Slackia_A;s__Slackia_A isoflavoniconvertens	1962609	0.58	214	11629	90.52	1.35	Australia	Oceania	Australia: Brisbane			2017	Human	Fecal
	GCA_009782605.1_ASM978260v1_genomic	Nt197P3bin52		MAG	Passed QC and dereplication (not E. lenta)	NCBI	GCA_009782605.1	g__Raoultibacter;s__Raoultibacter sp009782605	1951895	0.62	30	101002	83.38	0.02	French Guiana	Americas	French Guiana: Petit-Saut			2013-08-12	Termite	Unspecified GI tract
	GCA_009782615.1_ASM978261v1_genomic	Nt197P3bin53		MAG	Passed QC and dereplication (not E. lenta)	NCBI	GCA_009782615.1	g__Raoultibacter;s__Raoultibacter sp009782615	1670727	0.5	15	153132	93.41	0.06	French Guiana	Americas	French Guiana: Petit-Saut			2013-08-12	Termite	Unspecified GI tract
	GCA_014871505.1_ASM1487150v1_genomic	COPD022		MAG	Passed QC and dereplication (not E. lenta)	NCBI	GCA_014871505.1	g__Ellagibacter;s__Ellagibacter isourolithinifaciens	2250764	0.61	137	26135	99.97	1.19	Australia	Oceania	Australia: Newcastle			2015-04/2016-09	Human	Fecal
	GCA_014871515.1_ASM1487151v1_genomic	COPD021		MAG	Passed QC and dereplication (not E. lenta)	NCBI	GCA_014871515.1	g__Ellagibacter;s__Ellagibacter isourolithinifaciens	2441380	0.61	107	35320	99.72	0.95	Australia	Oceania	Australia: Newcastle			2015-04/2016-09	Human	Fecal
	GCA_014871555.1_ASM1487155v1_genomic	COPD020		MAG	Passed QC and dereplication (not E. lenta)	NCBI	GCA_014871555.1	g__Ellagibacter;s__Ellagibacter isourolithinifaciens	2277893	0.61	162	24724	96.29	3.98	Australia	Oceania	Australia: Newcastle			2015-04/2016-09	Human	Fecal
	GCA_015052005.1_ASM1505200v1_genomic	UBG103		MAG	Passed QC and dereplication (not E. lenta)	NCBI	GCA_015052005.1	g__Slackia_A;s__Slackia_A isoflavoniconvertens	2003233	0.57	312	7382	85.28	1.51	India	Asia	India: Tamil Nadu			2012	Human	Fecal
	GCA_015062605.1_ASM1506260v1_genomic	SIG42		MAG	Passed QC and dereplication (not E. lenta)	NCBI	GCA_015062605.1	g__SIG42;s__SIG42 sp015062605	1695512	0.55	31	99925	98.02	0.62	USA	Americas	USA: Santa Barbara Zoo			2016-06-16	Goat	Fecal
	GCA_017432445.1_ASM1743244v1_genomic	RGIG2516		MAG	Passed QC and dereplication (not E. lenta)	NCBI	GCA_017432445.1	g__UBA9715;s__UBA9715 sp017432445	3170014	0.59	184	36373	96.36	4.8			not collected			2018-10-12	Goat	Unspecified GI tract
	GCA_017440565.1_ASM1744056v1_genomic	RGIG3135		MAG	Passed QC and dereplication (not E. lenta)	NCBI	GCA_017440565.1	g__RGIG3135;s__RGIG3135 sp017440565	2409518	0.61	172	23918	95.38	4.77			not collected			2018-10-12	Goat	Unspecified GI tract
	GCA_017459805.1_ASM1745980v1_genomic	RGIG4361		MAG	Passed QC and dereplication (not E. lenta)	NCBI	GCA_017459805.1	g__CACXMZ01;s__CACXMZ01 sp017459805	2125654	0.53	175	18239	94.87	0.79			not collected			2018-10-11	Roe deer	Unspecified GI tract
	GCA_017511465.1_ASM1751146v1_genomic	RGIG5804		MAG	Passed QC and dereplication (not E. lenta)	NCBI	GCA_017511465.1	g__UBA9715;s__UBA9715 sp017511465	1893840	0.59	129	28151	90.14	2.97			not collected			2018-10-01	Sheep	Unspecified GI tract
	GCA_017559045.1_ASM1755904v1_genomic	RGIG7396		MAG	Passed QC and dereplication (not E. lenta)	NCBI	GCA_017559045.1	g__RGIG3135;s__RGIG3135 sp017559045	1793019	0.57	306	8090	97.2	4.34			not collected			2018-11-20	Water buffalo	Unspecified GI tract
	GCA_018370755.1_ASM1837075v1_genomic	L3_105_000M1_dasL3_105_000M1_concoct_23		MAG	Passed QC and dereplication (not E. lenta)	NCBI	GCA_018370755.1	g__Anaerotardibacter;s__Anaerotardibacter sp000435675	1725117	0.54	11	384794	90.64	0	USA	Americas	USA: Pittsburgh, Magee-Womens Hospital of UPMC			2016/2019	Human	Fecal
	GCA_018374855.1_ASM1837485v1_genomic	L2_040_000M1_dasL2_040_000M1_concoct_72		MAG	Passed QC and dereplication (not E. lenta)	NCBI	GCA_018374855.1	g__Anaerotardibacter;s__Anaerotardibacter sp000435675	1723941	0.55	145	16993	86.11	0.28	USA	Americas	USA: Pittsburgh, Magee-Womens Hospital of UPMC			2016/2019	Human	Fecal
	GCA_018379435.1_ASM1837943v1_genomic	L1_007_000M1_dasL1_007_000M1_concoct_76		MAG	Passed QC and dereplication (not E. lenta)	NCBI	GCA_018379435.1	g__Anaerotardibacter;s__Anaerotardibacter sp000435675	1753218	0.54	7	317515	91.23	0	USA	Americas	USA: Pittsburgh, Magee-Womens Hospital of UPMC			2016/2019	Human	Fecal
	GCA_018380955.1_ASM1838095v1_genomic	L2_039_000G1_dasL2_039_000G1_concoct_11		MAG	Passed QC and dereplication (not E. lenta)	NCBI	GCA_018380955.1	g__Slackia_A;s__Slackia_A sp900553775	2259652	0.62	365	9357	87.3	1.98	USA	Americas	USA: Pittsburgh, Magee-Womens Hospital of UPMC			2016/2019	Human	Fecal
	GCA_018381085.1_ASM1838108v1_genomic	L2_038_125G1_dasL2_038_125G1_metabat.metabat.5		MAG	Passed QC and dereplication (not E. lenta)	NCBI	GCA_018381085.1	g__Gordonibacter;s__Gordonibacter urolithinfaciens	3298710	0.66	141	38983	99.96	0.35	USA	Americas	USA: Pittsburgh, Magee-Womens Hospital of UPMC			2016/2019	Human	Fecal
	GCA_018712955.1_ASM1871295v1_genomic	ChiGjej1B1-2707		MAG	Passed QC and dereplication (not E. lenta)	NCBI	GCA_018712955.1	g__Aveggerthella;s__Aveggerthella stercoripullorum	2184365	0.61	115	31191	85.68	0.4			not applicable				Chicken	Unspecified
	GCA_018715725.1_ASM1871572v1_genomic	ChiGjej4B4-3573		MAG	Passed QC and dereplication (not E. lenta)	NCBI	GCA_018715725.1	g__Aveggerthella;s__Aveggerthella excrementigallinarum	2027934	0.66	200	14390	86.87	1.86			not applicable				Chicken	Unspecified
	GCA_019115845.1_ASM1911584v1_genomic	ChiGjej6B6-20359		MAG	Passed QC and dereplication (not E. lenta)	NCBI	GCA_019115845.1	g__Rubneribacter;s__Rubneribacter avistercoris	3216541	0.65	104	47243	99.64	0.79			not applicable				Chicken	Unspecified
	GCA_019420385.1_ASM1942038v1_genomic	HRGM_Genome_3246		MAG	Passed QC and dereplication (not E. lenta)	NCBI	GCA_019420385.1	g__Raoultibacter;s__Raoultibacter timonensis	3733684	0.6	444	12747	85.68	0.64	South Korea	Asia	South Korea: Seoul			2019	Human	Fecal
	GCA_019423825.1_ASM1942382v1_genomic	HRGM_Genome_1825		MAG	Passed QC and dereplication (not E. lenta)	NCBI	GCA_019423825.1	g__Adlercreutzia;s__Adlercreutzia equolifaciens	2622555	0.64	31	136816	99.64	1.07	South Korea	Asia	South Korea: Seoul			2019	Human	Fecal
	GCA_019423875.1_ASM1942387v1_genomic	HRGM_Genome_1827		MAG	Passed QC and dereplication (not E. lenta)	NCBI	GCA_019423875.1	g__Adlercreutzia;s__Adlercreutzia equolifaciens	2956078	0.64	71	104501	99.99	0.48	South Korea	Asia	South Korea: Seoul			2019	Human	Fecal
	GCA_019424125.1_ASM1942412v1_genomic	HRGM_Genome_1682		MAG	Passed QC and dereplication (not E. lenta)	NCBI	GCA_019424125.1	g__CAJFUR01;s__CAJFUR01 sp904420575	3177483	0.65	78	71036	92.45	0.61	South Korea	Asia	South Korea: Seoul			2019	Human	Fecal
	GCA_022486885.1_ASM2248688v1_genomic	UW_MP_EGG1_1		MAG	Passed QC and dereplication (not E. lenta)	NCBI	GCA_022486885.1	g__UBA5808;s__UBA5808 sp002417975	1733966	0.47	62	34929	93.75	0.7	USA	Americas	USA: Madison, WI			2019-08-28	Bioreactor	Bioreactor
	GCA_022644775.1_ASM2264477v1_genomic	UW_TS_EGG1_1		MAG	Passed QC and dereplication (not E. lenta)	NCBI	GCA_022644775.1	g__RUG013;s__RUG013 sp022644775	1959449	0.65	56	44707	95.28	0.09	USA	Americas	USA: Madison, WI			2020-01-03	Bioreactor	Bioreactor
	GCA_022791455.1_ASM2279145v1_genomic	ABMPRH_67_1		MAG	Passed QC and dereplication (not E. lenta)	NCBI	GCA_022791455.1	g__Parvibacter;s__Parvibacter sp910588725	2605564	0.62	15	272900	92.25	1.34	USA	Americas	USA: Knoxville, TN			2017-11-22/2017-12-12	Mouse	Fecal
	GCA_022792255.1_ASM2279225v1_genomic	ABMPRH_69_2		MAG	Passed QC and dereplication (not E. lenta)	NCBI	GCA_022792255.1	g__Enterorhabdus;s__Enterorhabdus sp009911695	2682385	0.68	49	99851	92.27	0.02	USA	Americas	USA: Knoxville, TN			2017-11-22/2017-12-12	Mouse	Fecal
	GCA_022798975.1_ASM2279897v1_genomic	ABMPRH_68_4		MAG	Passed QC and dereplication (not E. lenta)	NCBI	GCA_022798975.1	g__Adlercreutzia;s__Adlercreutzia sp910585575	2723093	0.62	120	32985	89.5	0.51	USA	Americas	USA: Knoxville, TN			2017-11-22/2017-12-12	Mouse	Fecal
	GCA_022800735.1_ASM2280073v1_genomic	ABMPRH_68_1		MAG	Passed QC and dereplication (not E. lenta)	NCBI	GCA_022800735.1	g__Adlercreutzia;s__Adlercreutzia mucosicola	2540448	0.65	60	73757	93.27	0.18	USA	Americas	USA: Knoxville, TN			2017-11-22/2017-12-12	Mouse	Fecal
	GCA_022801975.1_ASM2280197v1_genomic	ABMPRH_65_1		MAG	Passed QC and dereplication (not E. lenta)	NCBI	GCA_022801975.1	g__MGBC163016;s__MGBC163016 sp910588945	2043779	0.51	67	69973	94.24	0	USA	Americas	USA: Knoxville, TN			2017-11-22/2017-12-12	Mouse	Fecal
	GCA_024691475.1_ASM2469147v1_genomic	RUI283		MAG	Passed QC and dereplication (not E. lenta)	NCBI	GCA_024691475.1	g__Denitrobacterium;s__Denitrobacterium detoxificans	2146560	0.59	193	15947	95.29	1.79	Iran	Asia	Iran: Karaj			2020-07-04	Camel	Rumen
	GCA_025542315.1_ASM2554231v1_genomic	T0_METABAT__12		MAG	Passed QC and dereplication (not E. lenta)	NCBI	GCA_025542315.1	g__Adlercreutzia;s__Adlercreutzia hattorii	2633376	0.64	54	79488	92.82	3.95	United Kingdom	Europe	United Kingdom: Norwich			2018-02-06	Human	Fecal
	GCA_025542755.1_ASM2554275v1_genomic	rmaize_METABAT__159		MAG	Passed QC and dereplication (not E. lenta)	NCBI	GCA_025542755.1	g__Adlercreutzia;s__Adlercreutzia hattorii	2827227	0.64	77	65852	92.71	3.62	United Kingdom	Europe	United Kingdom: Norwich			2018-02-06	Human	Fecal
	GCA_025543195.1_ASM2554319v1_genomic	pstarch_METABAT__156		MAG	Passed QC and dereplication (not E. lenta)	NCBI	GCA_025543195.1	g__Adlercreutzia;s__Adlercreutzia hattorii	2453510	0.64	311	10193	87.19	3.39	United Kingdom	Europe	United Kingdom: Norwich			2018-02-06	Human	Fecal
	GCA_025543335.1_ASM2554333v1_genomic	nmaize_METABAT__52		MAG	Passed QC and dereplication (not E. lenta)	NCBI	GCA_025543335.1	g__Anaerotardibacter;s__Anaerotardibacter sp900554685	1917965	0.46	6	411185	98.38	0.06	United Kingdom	Europe	United Kingdom: Norwich			2018-02-06	Human	Fecal
	GCA_025543715.1_ASM2554371v1_genomic	inulin_METABAT__178		MAG	Passed QC and dereplication (not E. lenta)	NCBI	GCA_025543715.1	g__Adlercreutzia;s__Adlercreutzia hattorii	2836150	0.63	73	69165	86.39	1.29	United Kingdom	Europe	United Kingdom: Norwich			2018-02-06	Human	Fecal
	GCA_025992585.1_ASM2599258v1_genomic	OMN02_HAM_0049		MAG	Passed QC and dereplication (not E. lenta)	NCBI	GCA_025992585.1	g__Anaerotardibacter;s__Anaerotardibacter sp900556585	1993115	0.44	1	1993115	100	0.24			missing			2020	Human	Fecal
	GCA_025993575.1_ASM2599357v1_genomic	VEG01_HAM_0001		MAG	Passed QC and dereplication (not E. lenta)	NCBI	GCA_025993575.1	g__Gordonibacter;s__Gordonibacter pamelaeae	3585825	0.66	1	3585825	99.95	0.32			missing			2020	Human	Fecal
	GCA_028724085.1_ASM2872408v1_genomic	SUG1772		MAG	Passed QC and dereplication (not E. lenta)	NCBI	GCA_028724085.1	g__Berryella;s__Berryella intestinalis	1713994	0.63	197	12581	89.41	2.45	Canada	Americas	Canada:Lacombe			2020	Swine	Fecal
	GCA_029257535.1_ASM2925753v1_genomic	cluster1_bin.83		MAG	Passed QC and dereplication (not E. lenta)	NCBI	GCA_029257535.1	g__Slackia_A;s__	2034836	0.62	281	10847	91.91	4.6	Chile	Americas	Chile: Patagonia, Cahuelmo Fjord			2017/2018	Sea lion	Fecal
	GCA_029266945.1_ASM2926694v1_genomic	cluster2_bin.78		MAG	Passed QC and dereplication (not E. lenta)	NCBI	GCA_029266945.1	g__Slackia_A;s__	1520047	0.63	39	71348	96.12	0.04	Chile	Americas	Chile: Patagonia, Cahuelmo Fjord			2017/2018	Sea lion	Fecal
	GCA_030524475.1_ASM3052447v1_genomic	S26M_St_58		MAG	Passed QC and dereplication (not E. lenta)	NCBI	GCA_030524475.1	g__CAAEEV01;s__	2318193	0.63	97	34448	85.69	1.05	Germany	Europe	Germany: Zoo Saarbruecken			2022-04-21	Three-striped night monkey	Fecal
	GCA_030525985.1_ASM3052598v1_genomic	S23M_St_18		MAG	Passed QC and dereplication (not E. lenta)	NCBI	GCA_030525985.1	g__Slackia_A;s__	1925316	0.61	100	32076	96.24	0.3	Germany	Europe	Germany: Zoo Saarbruecken			2022-05-03	Ring-tailed mongoose	Fecal
	GCA_030527325.1_ASM3052732v1_genomic	S1M_St_29		MAG	Passed QC and dereplication (not E. lenta)	NCBI	GCA_030527325.1	g__Slackia_A;s__	1674815	0.62	27	116363	84.96	0.01	Germany	Europe	Germany: Zoo Saarbruecken			2021-11-29	Jaguar	Fecal
	GCA_030532315.1_ASM3053231v1_genomic	S30M_St_16		MAG	Passed QC and dereplication (not E. lenta)	NCBI	GCA_030532315.1	g__Slackia_A;s__	2098756	0.58	216	13608	83.29	4.43	Germany	Europe	Germany: Zoo Saarbruecken			2021-12-18	Cat	Fecal
	GCA_030533105.1_ASM3053310v1_genomic	S2M_St_28		MAG	Passed QC and dereplication (not E. lenta)	NCBI	GCA_030533105.1	g__SIG42;s__	1667957	0.56	211	14490	89.1	3.72	Germany	Europe	Germany: Zoo Saarbruecken			2022-01-20	Yak	Fecal
	GCA_030537015.1_ASM3053701v1_genomic	S35M_St_25		MAG	Passed QC and dereplication (not E. lenta)	NCBI	GCA_030537015.1	g__Slackia_A;s__Slackia_A faecicanis	1618730	0.63	28	85476	85.18	0.05	Germany	Europe	Germany: Zoo Saarbruecken			2021-11-26	Dog	Fecal
	GCA_031294655.1_ASM3129465v1_genomic	D4_SB_32		MAG	Passed QC and dereplication (not E. lenta)	NCBI	GCA_031294655.1	g__Anaerotardibacter;s__Anaerotardibacter sp000435675	1448268	0.55	227	7414	79.87	0.01	Belgium	Europe	Belgium			2022-05-01	Human	Fecal
	GCA_031295265.1_ASM3129526v1_genomic	D3_SB_11		MAG	Passed QC and dereplication (not E. lenta)	NCBI	GCA_031295265.1	g__Adlercreutzia;s__Adlercreutzia hattorii	2345573	0.64	275	11045	85.34	0.44	Belgium	Europe	Belgium			2022-05-01	Human	Fecal
	GCA_031295405.1_ASM3129540v1_genomic	D2_SB_88		MAG	Passed QC and dereplication (not E. lenta)	NCBI	GCA_031295405.1	g__Anaerotardibacter;s__Anaerotardibacter sp900753095	1753314	0.58	178	14179	93.63	0	Belgium	Europe	Belgium			2022-05-01	Human	Fecal
	GCA_031296795.1_ASM3129679v1_genomic	D1_MB_46		MAG	Passed QC and dereplication (not E. lenta)	NCBI	GCA_031296795.1	g__Slackia_A;s__Slackia_A isoflavoniconvertens	1968304	0.58	133	20289	93	0	Belgium	Europe	Belgium			2022-05-01	Human	Fecal
	GCA_031549175.1_ASM3154917v1_genomic	EPI_MAG_00161		MAG	Passed QC and dereplication (not E. lenta)	NCBI	GCA_031549175.1	g__Raoultibacter;s__	1702855	0.58	154	13021	85.18	1.09	Tanzania	Africa	Tanzania			2020-05-30	Red-legged millipede	Unspecified GI tract
	GCA_034100825.1_ASM3410082v1_genomic	SUG2289		MAG	Passed QC and dereplication (not E. lenta)	NCBI	GCA_034100825.1	g__W1P20-047;s__W1P20-047 sp004555335	1738242	0.59	185	15645	97.36	3.37	Canada	Americas	Canada: Lacombe			2020	Swine	Fecal
	GCA_034102405.1_ASM3410240v1_genomic	SUG2288		MAG	Passed QC and dereplication (not E. lenta)	NCBI	GCA_034102405.1	g__Paraeggerthella;s__Paraeggerthella hongkongensis_A	2549746	0.61	317	11702	88.65	1.43	Canada	Americas	Canada: Lacombe			2020	Swine	Fecal
	GCA_034103865.1_ASM3410386v1_genomic	SUG2285		MAG	Passed QC and dereplication (not E. lenta)	NCBI	GCA_034103865.1	g__Ellagibacter;s__Ellagibacter isourolithinifaciens	1870456	0.61	258	9817	84.72	0.61	Canada	Americas	Canada: Lacombe			2020	Swine	Fecal
	GCA_034117765.1_ASM3411776v1_genomic	SUG2290		MAG	Passed QC and dereplication (not E. lenta)	NCBI	GCA_034117765.1	g__W1P20-047;s__W1P20-047 sp004555335	1693620	0.59	218	11658	97.91	3.22	Canada	Americas	Canada: Lacombe			2020	Swine	Fecal
	GCA_034117985.1_ASM3411798v1_genomic	SUG2286		MAG	Passed QC and dereplication (not E. lenta)	NCBI	GCA_034117985.1	g__Ellagibacter;s__Ellagibacter isourolithinifaciens	1818645	0.61	261	9034	86.26	3.23	Canada	Americas	Canada: Lacombe			2020	Swine	Fecal
	GCA_034170785.1_ASM3417078v1_genomic	SUG2291		MAG	Passed QC and dereplication (not E. lenta)	NCBI	GCA_034170785.1	g__W1P20-047;s__W1P20-047 sp004555335	1620074	0.6	196	13479	83.17	1.25	Canada	Americas	Canada: Lacombe			2020	Swine	Fecal
	GCA_034932485.1_ASM3493248v1_genomic	7L_13		MAG	Passed QC and dereplication (not E. lenta)	NCBI	GCA_034932485.1	g__Gordonibacter;s__	3010684	0.52	41	90245	100	0.24	USA	Americas	USA: Iowa City			2023-05-28	Bioreactor	Bioreactor
	GCA_036297165.1_ASM3629716v1_genomic	DOME_MAG_14068		MAG	Passed QC and dereplication (not E. lenta)	NCBI	GCA_036297165.1	g__Adlercreutzia;s__Adlercreutzia hattorii	2661796	0.63	531	6734	90.36	4.47	USA	Americas	USA: Marshfield, WI				Human	Fecal
	GCA_036297305.1_ASM3629730v1_genomic	DOME_MAG_13979		MAG	Passed QC and dereplication (not E. lenta)	NCBI	GCA_036297305.1	g__Anaerotardibacter;s__Anaerotardibacter sp900551155	1834850	0.45	283	9275	96.65	4.05	USA	Americas	USA: Marshfield, WI				Human	Fecal
	GCA_036300005.1_ASM3630000v1_genomic	DOME_MAG_12731		MAG	Passed QC and dereplication (not E. lenta)	NCBI	GCA_036300005.1	g__Anaerotardibacter;s__Anaerotardibacter sp000435675	1796093	0.54	16	181057	93.15	0	USA	Americas	USA: Marshfield, WI				Human	Fecal
	GCA_036300165.1_ASM3630016v1_genomic	DOME_MAG_12631		MAG	Passed QC and dereplication (not E. lenta)	NCBI	GCA_036300165.1	g__Anaerotardibacter;s__Anaerotardibacter sp000436075	1884844	0.53	170	16008	93.18	0.14	USA	Americas	USA: Marshfield, WI				Human	Fecal
	GCA_036301505.1_ASM3630150v1_genomic	DOME_MAG_12183		MAG	Passed QC and dereplication (not E. lenta)	NCBI	GCA_036301505.1	g__Slackia_A;s__Slackia_A isoflavoniconvertens	1904264	0.58	113	31205	95	0.77	USA	Americas	USA: Marshfield, WI				Human	Fecal
	GCA_036301525.1_ASM3630152v1_genomic	DOME_MAG_12191		MAG	Passed QC and dereplication (not E. lenta)	NCBI	GCA_036301525.1	g__Anaerotardibacter;s__Anaerotardibacter sp000436075	1823846	0.53	25	151316	100	1.13	USA	Americas	USA: Marshfield, WI				Human	Fecal
	GCA_036301685.1_ASM3630168v1_genomic	DOME_MAG_12120		MAG	Passed QC and dereplication (not E. lenta)	NCBI	GCA_036301685.1	g__Slackia_A;s__Slackia_A isoflavoniconvertens	2331492	0.57	149	28500	97.07	3.87	USA	Americas	USA: Marshfield, WI				Human	Fecal
	GCA_036301765.1_ASM3630176v1_genomic	DOME_MAG_12088		MAG	Passed QC and dereplication (not E. lenta)	NCBI	GCA_036301765.1	g__Adlercreutzia;s__Adlercreutzia hattorii	2428425	0.64	95	48284	88.1	1.76	USA	Americas	USA: Marshfield, WI				Human	Fecal
	GCA_036302305.1_ASM3630230v1_genomic	DOME_MAG_11773		MAG	Passed QC and dereplication (not E. lenta)	NCBI	GCA_036302305.1	g__Anaerotardibacter;s__Anaerotardibacter sp900551155	1826215	0.45	129	21835	98.71	1.17	USA	Americas	USA: Marshfield, WI				Human	Fecal
	GCA_036303825.1_ASM3630382v1_genomic	DOME_MAG_11087		MAG	Passed QC and dereplication (not E. lenta)	NCBI	GCA_036303825.1	g__Adlercreutzia;s__Adlercreutzia hattorii	2565333	0.63	351	12789	88.48	2.08	USA	Americas	USA: Marshfield, WI				Human	Fecal
	GCA_036304225.1_ASM3630422v1_genomic	DOME_MAG_10884		MAG	Passed QC and dereplication (not E. lenta)	NCBI	GCA_036304225.1	g__Anaerotardibacter;s__Anaerotardibacter sp000436075	2014185	0.53	72	126271	100	4.03	USA	Americas	USA: Marshfield, WI				Human	Fecal
	GCA_036305545.1_ASM3630554v1_genomic	DOME_MAG_10011		MAG	Passed QC and dereplication (not E. lenta)	NCBI	GCA_036305545.1	g__Adlercreutzia;s__	2729594	0.62	449	9109	92.32	1.83	USA	Americas	USA: Marshfield, WI				Human	Fecal
	GCA_036306125.1_ASM3630612v1_genomic	DOME_MAG_8458		MAG	Passed QC and dereplication (not E. lenta)	NCBI	GCA_036306125.1	g__Anaerotardibacter;s__Anaerotardibacter sp000435675	1668638	0.54	11	230654	98.62	0	USA	Americas	USA: Marshfield, WI				Human	Fecal
	GCA_036306585.1_ASM3630658v1_genomic	DOME_MAG_8296		MAG	Passed QC and dereplication (not E. lenta)	NCBI	GCA_036306585.1	g__Aphodovivens;s__	1953566	0.62	7	385352	100	1.06	USA	Americas	USA: Marshfield, WI				Human	Fecal
	GCA_036306705.1_ASM3630670v1_genomic	DOME_MAG_8264		MAG	Passed QC and dereplication (not E. lenta)	NCBI	GCA_036306705.1	g__Anaerotardibacter;s__Anaerotardibacter sp000436075	1815474	0.53	14	274189	100	1.12	USA	Americas	USA: Marshfield, WI				Human	Fecal
	GCA_036425935.1_ASM3642593v1_genomic	DOME_MAG_14438		MAG	Passed QC and dereplication (not E. lenta)	NCBI	GCA_036425935.1	g__Anaerotardibacter;s__Anaerotardibacter sp000435475	1906327	0.45	140	21670	100	2.22	USA	Americas	USA: Marshfield, WI				Human	Fecal
	GCA_036453785.1_ASM3645378v1_genomic	UW_AWMP_EGG1_2		MAG	Passed QC and dereplication (not E. lenta)	NCBI	GCA_036453785.1	g__CAIFEB01;s__CAIFEB01 sp903789375	2210021	0.65	64	41784	86.76	1.02	USA	Americas	USA: Madison, WI			2022-06-23	Bioreactor	Bioreactor
	GCA_036453845.1_ASM3645384v1_genomic	UW_AWMP_EGG1_1		MAG	Passed QC and dereplication (not E. lenta)	NCBI	GCA_036453845.1	g__CAIFEB01;s__CAIFEB01 sp903789375	2264117	0.65	63	44458	91.88	0.27	USA	Americas	USA: Madison, WI			2022-06-23	Bioreactor	Bioreactor
	GCA_036550695.1_ASM3655069v1_genomic	DOME_MAG_9410		MAG	Passed QC and dereplication (not E. lenta)	NCBI	GCA_036550695.1	g__Anaerotardibacter;s__Anaerotardibacter sp000436075	1886552	0.53	22	271018	99.9	0.8	USA	Americas	USA: Marshfield, WI				Human	Fecal
	GCA_036552405.1_ASM3655240v1_genomic	DOME_MAG_8833		MAG	Passed QC and dereplication (not E. lenta)	NCBI	GCA_036552405.1	g__Anaerotardibacter;s__	1935147	0.53	11	309564	99.18	0.54	USA	Americas	USA: Marshfield, WI				Human	Fecal
	GCA_036552585.1_ASM3655258v1_genomic	DOME_MAG_8802		MAG	Passed QC and dereplication (not E. lenta)	NCBI	GCA_036552585.1	g__Aphodovivens;s__Aphodovivens avicola	2152880	0.65	76	42003	90.24	0.52	USA	Americas	USA: Marshfield, WI				Human	Fecal
	GCA_036552865.1_ASM3655286v1_genomic	DOME_MAG_8690		MAG	Passed QC and dereplication (not E. lenta)	NCBI	GCA_036552865.1	g__Anaerotardibacter;s__Anaerotardibacter sp000435675	1744369	0.54	104	37644	95.95	0.08	USA	Americas	USA: Marshfield, WI				Human	Fecal
	GCA_036553105.1_ASM3655310v1_genomic	DOME_MAG_8595		MAG	Passed QC and dereplication (not E. lenta)	NCBI	GCA_036553105.1	g__Anaerotardibacter;s__	1974199	0.53	50	149222	99.62	2.22	USA	Americas	USA: Marshfield, WI				Human	Fecal
	GCA_036634425.1_ASM3663442v1_genomic	CGS3Y3-bin21		MAG	Passed QC and dereplication (not E. lenta)	NCBI	GCA_036634425.1	g__Gordonibacter;s__	2499456	0.6	579	5647	84.11	3.57	China	Asia	China: Hunan			2022-02	Chinese giant salamander	Fecal
	GCA_036635275.1_ASM3663527v1_genomic	CGS3Y2-bin4		MAG	Passed QC and dereplication (not E. lenta)	NCBI	GCA_036635275.1	g__Gordonibacter;s__	2437488	0.6	179	26819	84.48	1.19	China	Asia	China: Hunan			2022-02	Chinese giant salamander	Fecal
	GCA_036635695.1_ASM3663569v1_genomic	CGS3Y2-bin19		MAG	Passed QC and dereplication (not E. lenta)	NCBI	GCA_036635695.1	g__;s__	1424841	0.53	87	34124	79.47	4.04	China	Asia	China: Hunan			2022-02	Chinese giant salamander	Fecal
	GCA_036639095.1_ASM3663909v1_genomic	CGS1Y3-bin2		MAG	Passed QC and dereplication (not E. lenta)	NCBI	GCA_036639095.1	g__;s__	1723292	0.55	337	9968	82.67	1.77	China	Asia	China: Hunan			2022-02	Chinese giant salamander	Fecal
	GCA_036640375.1_ASM3664037v1_genomic	CGS1Y2-bin19		MAG	Passed QC and dereplication (not E. lenta)	NCBI	GCA_036640375.1	g__;s__	1784790	0.55	358	9211	80.58	3.35	China	Asia	China: Hunan			2022-02	Chinese giant salamander	Fecal
	GCA_036642075.1_ASM3664207v1_genomic	CGS10Y4-bin87		MAG	Passed QC and dereplication (not E. lenta)	NCBI	GCA_036642075.1	g__;s__	1528619	0.53	88	45112	80.46	1.28	China	Asia	China: Hunan			2022-02	Chinese giant salamander	Fecal
	GCA_036642375.1_ASM3664237v1_genomic	CGS6M4-bin66		MAG	Passed QC and dereplication (not E. lenta)	NCBI	GCA_036642375.1	g__Gordonibacter;s__	2523761	0.6	178	26367	82.68	0.04	China	Asia	China: Hunan			2022-02	Chinese giant salamander	Fecal
	GCA_036647615.1_ASM3664761v1_genomic	CGS5Y4-bin93		MAG	Passed QC and dereplication (not E. lenta)	NCBI	GCA_036647615.1	g__Gordonibacter;s__	2400509	0.6	153	25342	86.76	0.21	China	Asia	China: Hunan			2022-02	Chinese giant salamander	Fecal
	GCA_036648625.1_ASM3664862v1_genomic	CGS10Y4-bin76		MAG	Passed QC and dereplication (not E. lenta)	NCBI	GCA_036648625.1	g__Gordonibacter;s__	2379064	0.6	173	19982	83.85	0.06	China	Asia	China: Hunan			2022-02	Chinese giant salamander	Fecal
	GCA_036648965.1_ASM3664896v1_genomic	CGS10Y4-bin61		MAG	Passed QC and dereplication (not E. lenta)	NCBI	GCA_036648965.1	g__;s__	1609516	0.53	106	32256	90.98	1.57	China	Asia	China: Hunan			2022-02	Chinese giant salamander	Fecal
	GCA_036650075.1_ASM3665007v1_genomic	CGS10Y3-bin98		MAG	Passed QC and dereplication (not E. lenta)	NCBI	GCA_036650075.1	g__;s__	1413047	0.53	74	39140	76.36	0.31	China	Asia	China: Hunan			2022-02	Chinese giant salamander	Fecal
	GCA_036651575.1_ASM3665157v1_genomic	CGS10Y3-bin29		MAG	Passed QC and dereplication (not E. lenta)	NCBI	GCA_036651575.1	g__;s__	1568895	0.53	88	26436	84.32	1.44	China	Asia	China: Hunan			2022-02	Chinese giant salamander	Fecal
	GCA_036652135.1_ASM3665213v1_genomic	CGS10Y3-bin104		MAG	Passed QC and dereplication (not E. lenta)	NCBI	GCA_036652135.1	g__;s__	1551657	0.55	138	25117	87.24	0.7	China	Asia	China: Hunan			2022-02	Chinese giant salamander	Fecal
	GCA_036652155.1_ASM3665215v1_genomic	CGS10Y3-bin101		MAG	Passed QC and dereplication (not E. lenta)	NCBI	GCA_036652155.1	g__Gordonibacter;s__	2498392	0.6	176	19891	82.88	0.07	China	Asia	China: Hunan			2022-02	Chinese giant salamander	Fecal
	GCA_036652415.1_ASM3665241v1_genomic	CGS10Y2-bin90		MAG	Passed QC and dereplication (not E. lenta)	NCBI	GCA_036652415.1	g__;s__	1667798	0.55	122	22219	83.6	0.7	China	Asia	China: Hunan			2022-02	Chinese giant salamander	Fecal
	GCA_036652715.1_ASM3665271v1_genomic	CGS10Y2-bin74		MAG	Passed QC and dereplication (not E. lenta)	NCBI	GCA_036652715.1	g__Gordonibacter;s__	2498294	0.6	158	22987	84.92	0.15	China	Asia	China: Hunan			2022-02	Chinese giant salamander	Fecal
	GCA_036653815.1_ASM3665381v1_genomic	CGS10Y2-bin22		MAG	Passed QC and dereplication (not E. lenta)	NCBI	GCA_036653815.1	g__;s__	1567436	0.52	104	25367	81.39	0.03	China	Asia	China: Hunan			2022-02	Chinese giant salamander	Fecal
	GCA_036655915.1_ASM3665591v1_genomic	CGS10Y1-bin23		MAG	Passed QC and dereplication (not E. lenta)	NCBI	GCA_036655915.1	g__;s__	1614723	0.55	98	27906	86.86	0.1	China	Asia	China: Hunan			2022-02	Chinese giant salamander	Fecal
	GCA_036656135.1_ASM3665613v1_genomic	CGS10Y1-bin13		MAG	Passed QC and dereplication (not E. lenta)	NCBI	GCA_036656135.1	g__;s__	1591440	0.52	115	24214	82.41	0.07	China	Asia	China: Hunan			2022-02	Chinese giant salamander	Fecal
	GCA_036658135.1_ASM3665813v1_genomic	CGS5Y3-bin56		MAG	Passed QC and dereplication (not E. lenta)	NCBI	GCA_036658135.1	g__;s__	1447442	0.53	138	15021	75.47	1.49	China	Asia	China: Hunan			2022-02	Chinese giant salamander	Fecal
	GCA_036658915.1_ASM3665891v1_genomic	CGS5Y3-bin2		MAG	Passed QC and dereplication (not E. lenta)	NCBI	GCA_036658915.1	g__;s__	1367003	0.55	140	22322	77.19	0	China	Asia	China: Hunan			2022-02	Chinese giant salamander	Fecal
	GCA_036659255.1_ASM3665925v1_genomic	CGS5Y2-bin85		MAG	Passed QC and dereplication (not E. lenta)	NCBI	GCA_036659255.1	g__;s__	1383474	0.53	94	33843	76.36	1.3	China	Asia	China: Hunan			2022-02	Chinese giant salamander	Fecal
	GCA_036660895.1_ASM3666089v1_genomic	CGS5Y1-bin94		MAG	Passed QC and dereplication (not E. lenta)	NCBI	GCA_036660895.1	g__;s__	1440878	0.53	107	19989	78.95	0.66	China	Asia	China: Hunan			2022-02	Chinese giant salamander	Fecal
	GCA_036667115.1_ASM3666711v1_genomic	CGS3Y4-bin23		MAG	Passed QC and dereplication (not E. lenta)	NCBI	GCA_036667115.1	g__;s__	1501792	0.53	108	20740	83.67	0.06	China	Asia	China: Hunan			2022-02	Chinese giant salamander	Fecal
	GCA_037068685.1_ASM3706868v1_genomic	bin.161		MAG	Passed QC and dereplication (not E. lenta)	NCBI	GCA_037068685.1	g__Anaerotardibacter;s__Anaerotardibacter sp000435675	1868680	0.54	1	1868680	97.08	0.59	Austria	Europe	Austria: Vienna			2021-01-26	Human	Fecal
	GCA_037071765.1_ASM3707176v1_genomic	bin.850		MAG	Passed QC and dereplication (not E. lenta)	NCBI	GCA_037071765.1	g__Adlercreutzia;s__Adlercreutzia hattorii	2778898	0.63	10	755175	89.52	2.37	Austria	Europe	Austria: Vienna			2021-01-26	Human	Fecal
	GCA_037231465.1_ASM3723146v1_genomic	P003-88		MAG	Passed QC and dereplication (not E. lenta)	NCBI	GCA_037231465.1	g__Slackia_A;s__Slackia_A isoflavoniconvertens	1961022	0.58	277	11576	96.61	0.12	Germany	Europe	Germany: Essen			2019-04-23	Human	Fecal
	GCA_037326355.1_ASM3732635v1_genomic	P037-74		MAG	Passed QC and dereplication (not E. lenta)	NCBI	GCA_037326355.1	g__Ellagibacter;s__Ellagibacter isourolithinifaciens	1656593	0.61	352	5709	90.29	3.4	Germany	Europe	Germany: Essen			2019-11-27	Human	Fecal
	GCA_037351285.1_ASM3735128v1_genomic	P046L1-20		MAG	Passed QC and dereplication (not E. lenta)	NCBI	GCA_037351285.1	g__Slackia_A;s__Slackia_A isoflavoniconvertens	1951912	0.58	160	20242	91.18	0	Germany	Europe	Germany: Essen			2016-08-14	Human	Fecal
	GCA_037371545.1_ASM3737154v1_genomic	P053-53		MAG	Passed QC and dereplication (not E. lenta)	NCBI	GCA_037371545.1	g__Slackia_A;s__Slackia_A isoflavoniconvertens	1920800	0.58	338	8375	97.77	0.07	Germany	Europe	Germany: Essen			2020-02-05	Human	Fecal
	GCA_903789375.1_UMB00101_genomic			MAG	Passed QC and dereplication (not E. lenta)	NCBI	GCA_903789375.1	g__CAIFEB01;s__CAIFEB01 sp903789375	2431153	0.65	79	52515	94.82	0.66	Germany	Europe	Germany			2018	Bioreactor	Bioreactor
	GCA_903789415.1_UMB00013_genomic			MAG	Passed QC and dereplication (not E. lenta)	NCBI	GCA_903789415.1	g__CAIFEG01;s__CAIFEG01 sp903789415	1880566	0.48	49	58000	96.25	0.57	Germany	Europe	Germany			2018	Bioreactor	Bioreactor
	GCA_903789465.1_UMB00065_genomic			MAG	Passed QC and dereplication (not E. lenta)	NCBI	GCA_903789465.1	g__UMGS1519;s__UMGS1519 sp900552585	1970642	0.61	115	26226	100	0.32	Germany	Europe	Germany			2018	Bioreactor	Bioreactor
	GCA_904420215.1_Coassembly_mag_450_genomic			MAG	Passed QC and dereplication (not E. lenta)	NCBI	GCA_904420215.1	g__CAJFUR01;s__CAJFUR01 sp904420215	2685752	0.66	185	22145	84.35	3.87	United Kingdom	Europe	United Kingdom				Chicken	Cecal
	GCA_904420575.1_Coassembly_mag_502_genomic			MAG	Passed QC and dereplication (not E. lenta)	NCBI	GCA_904420575.1	g__CAJFUR01;s__CAJFUR01 sp904420575	2961075	0.65	245	16774	86.74	1.8	United Kingdom	Europe	United Kingdom				Chicken	Cecal
	GCA_905187795.1_ERR414369-mag-bin.5_genomic			MAG	Passed QC and dereplication (not E. lenta)	NCBI	GCA_905187795.1	g__Anaerotardibacter;s__Anaerotardibacter sp000431675	1817696	0.45	9	266496	100	0.09	Spain	Europe	Spain				Human	Fecal
	GCA_905210125.1_ERR260176-mag-bin.11_genomic			MAG	Passed QC and dereplication (not E. lenta)	NCBI	GCA_905210125.1	g__UMGS1519;s__UMGS1519 sp900552585	1802532	0.61	210	13125	97.62	0.08	Sweden	Europe	Sweden				Human	Fecal
	GCA_905234635.1_RUG30157_genomic			MAG	Passed QC and dereplication (not E. lenta)	NCBI	GCA_905234635.1	g__CACXMZ01;s__CACXMZ01 sp905234635	1710463	0.52	132	17241	81.75	2.93	United Kingdom	Europe	United Kingdom				Red deer	Rumen
	GCA_905234785.1_RUG30167_genomic			MAG	Passed QC and dereplication (not E. lenta)	NCBI	GCA_905234785.1	g__UBA9715;s__UBA9715 sp905234785	2257143	0.62	83	53536	96.88	0.99	United Kingdom	Europe	United Kingdom				Red deer	Rumen
	GCA_905236045.1_RUG30307_genomic			MAG	Passed QC and dereplication (not E. lenta)	NCBI	GCA_905236045.1	g__Denitrobacterium;s__Denitrobacterium sp905236045	1737641	0.64	108	23868	99.1	0.57	United Kingdom	Europe	United Kingdom				Ruminant co-assembly	Rumen
	GCA_910575165.1_MGBC000134_genomic	B82_7_EM_BP		Isolate	Passed QC and dereplication (not E. lenta)	NCBI	GCA_910575165.1	g__D16-34;s__D16-34 sp910575165	2718829	0.65	40	135152	99.79	0.29	United Kingdom	Europe	United Kingdom			2016	Mouse	Fecal
	GCA_910575335.1_MGBC000186_genomic	C83_5_AE97_Ymh		Isolate	Passed QC and dereplication (not E. lenta)	NCBI	GCA_910575335.1	g__Adlercreutzia;s__Adlercreutzia muris	2905907	0.65	21	505208	99.97	0.15	United Kingdom	Europe	United Kingdom			2016	Mouse	Fecal
	GCA_910575515.1_MGBC000183_genomic	A74_66_EM_DSS		Isolate	Passed QC and dereplication (not E. lenta)	NCBI	GCA_910575515.1	g__Adlercreutzia;s__Adlercreutzia muris	2898137	0.65	30	713555	99.94	0.16	United Kingdom	Europe	United Kingdom			2016	Mouse	Fecal
	GCA_910576295.1_MGBC000221_genomic	C8_1		Isolate	Passed QC and dereplication (not E. lenta)	NCBI	GCA_910576295.1	g__Adlercreutzia;s__Adlercreutzia muris	2904852	0.65	37	251941	99.96	0.16	United Kingdom	Europe	United Kingdom			2016	Mouse	Fecal
	GCA_910577495.1_MGBC100369_genomic			MAG	Passed QC and dereplication (not E. lenta)	NCBI	GCA_910577495.1	g__D16-34;s__D16-34 sp910577495	2224524	0.54	218	16871	93.95	1.13	Japan	Asia	Japan				Mouse	Ileal
	GCA_910584145.1_MGBC126105_genomic			MAG	Passed QC and dereplication (not E. lenta)	NCBI	GCA_910584145.1	g__ZJ304;s__ZJ304 sp910584145	2221579	0.63	103	40829	97.22	1.66	China	Asia	China				Mouse	Fecal
	GCA_910586415.1_MGBC130362_genomic			MAG	Passed QC and dereplication (not E. lenta)	NCBI	GCA_910586415.1	g__Anaerotardibacter;s__Anaerotardibacter sp000435675	1749917	0.54	10	1037333	93.42	0	Canada	Americas	Canada			2018-04	Mouse	Fecal
	GCA_910588985.1_MGBC165752_genomic			MAG	Passed QC and dereplication (not E. lenta)	NCBI	GCA_910588985.1	g__MGBC163016;s__MGBC163016 sp910588985	1677499	0.54	36	75432	92.83	0.1	USA	Americas	USA			2018-10	Mouse	Fecal
	GCA_910589135.1_MGBC166049_genomic			MAG	Passed QC and dereplication (not E. lenta)	NCBI	GCA_910589135.1	g__MGBC163016;s__MGBC163016 sp910589135	1787394	0.65	107	25266	86.72	0.09	USA	Americas	USA			2018-10	Mouse	Fecal
	GCA_934613345.1_ERR7738937_bin.81_genomic			MAG	Passed QC and dereplication (not E. lenta)	NCBI	GCA_934613345.1	g__Anaerotardibacter;s__Anaerotardibacter sp000435675	1882973	0.54	5	506516	98.89	0.01	USA	Americas	USA			2017	Human	Fecal
	GCA_934615135.1_ERR7739005_bin.200_genomic			MAG	Passed QC and dereplication (not E. lenta)	NCBI	GCA_934615135.1	g__Ellagibacter;s__Ellagibacter isourolithinifaciens	1843287	0.61	129	18841	80.74	1.26	Nepal	Asia	Nepal			2016	Human	Fecal
	GCA_934617425.1_ERR7738576_bin.202_genomic			MAG	Passed QC and dereplication (not E. lenta)	NCBI	GCA_934617425.1	g__UMGS1502;s__UMGS1502 sp934617425	1700735	0.56	9	299072	98.76	0.14	Tanzania	Africa	Tanzania			2014-05-08	Human	Fecal
	GCA_934621325.1_ERR7746411_bin.121_genomic			MAG	Passed QC and dereplication (not E. lenta)	NCBI	GCA_934621325.1	g__CAKUOV01;s__CAKUOV01 sp934623455	2464281	0.54	227	20999	80.43	3.04	Tanzania	Africa	Tanzania			2013-09-07	Human	Fecal
	GCA_934623455.1_ERR7745951_bin.318_genomic			MAG	Passed QC and dereplication (not E. lenta)	NCBI	GCA_934623455.1	g__CAKUOV01;s__CAKUOV01 sp934623455	2305826	0.54	223	17643	83.45	0.6	Tanzania	Africa	Tanzania			2013-09-07	Human	Fecal
	GCA_934630485.1_ERR7738238_bin.18_genomic			MAG	Passed QC and dereplication (not E. lenta)	NCBI	GCA_934630485.1	g__UMGS1502;s__UMGS1502 sp934630485	1649085	0.57	165	13846	87.06	1.35	Tanzania	Africa	Tanzania			2014-05-07	Human	Fecal
	GCA_934631995.1_ERR7745854_bin.92_genomic			MAG	Passed QC and dereplication (not E. lenta)	NCBI	GCA_934631995.1	g__CAKUOV01;s__CAKUOV01 sp934631995	2049344	0.55	181	17058	81.36	0.68	Tanzania	Africa	Tanzania			2014-01-26	Human	Fecal
	GCA_934636175.1_ERR7746794_bin.61_genomic			MAG	Passed QC and dereplication (not E. lenta)	NCBI	GCA_934636175.1	g__Slackia_A;s__Slackia_A isoflavoniconvertens	1814092	0.58	319	7592	83.92	0.33	Tanzania	Africa	Tanzania			2013-10-25	Human	Fecal
	GCA_934644985.1_ERR7738173_bin.70_genomic			MAG	Passed QC and dereplication (not E. lenta)	NCBI	GCA_934644985.1	g__Aphodovivens;s__Aphodovivens avicola	2195916	0.65	59	62287	96.9	0.75	Tanzania	Africa	Tanzania			2013-10-28	Human	Fecal
	GCA_934645215.1_ERR7738665_bin.32_genomic			MAG	Passed QC and dereplication (not E. lenta)	NCBI	GCA_934645215.1	g__Slackia_A;s__Slackia_A isoflavoniconvertens	2082724	0.58	97	31681	89.71	0.01	USA	Americas	USA			2017	Human	Fecal
	GCA_934646495.1_ERR7746009_bin.43_genomic			MAG	Passed QC and dereplication (not E. lenta)	NCBI	GCA_934646495.1	g__Adlercreutzia;s__Adlercreutzia hattorii	2191409	0.64	187	22361	82.43	0.45	Tanzania	Africa	Tanzania			2014-01-26	Human	Fecal
	GCA_934646535.1_ERR7738937_bin.19_genomic			MAG	Passed QC and dereplication (not E. lenta)	NCBI	GCA_934646535.1	g__Adlercreutzia;s__Adlercreutzia equolifaciens	2491381	0.64	59	85215	86.6	1.55	USA	Americas	USA			2017	Human	Fecal
	GCA_934648845.1_ERR7738591_bin.51_genomic			MAG	Passed QC and dereplication (not E. lenta)	NCBI	GCA_934648845.1	g__CAKUOV01;s__CAKUOV01 sp934648845	2244626	0.55	80	58598	95.11	3.5	Tanzania	Africa	Tanzania			2014-05-12	Human	Fecal
	GCA_934654815.1_ERR7745975_bin.60_genomic			MAG	Passed QC and dereplication (not E. lenta)	NCBI	GCA_934654815.1	g__Ellagibacter;s__Ellagibacter sp934654815	2146448	0.63	70	44535	88.79	2.56	Tanzania	Africa	Tanzania			2014-04-06	Human	Fecal
	GCA_934661005.1_ERR7738176_bin.148_genomic			MAG	Passed QC and dereplication (not E. lenta)	NCBI	GCA_934661005.1	g__Slackia_A;s__Slackia_A sp934661005	2258424	0.58	78	46636	97.91	0.1	Tanzania	Africa	Tanzania			2014-01-28	Human	Fecal
	GCA_934661045.1_ERR7747255_bin.273_genomic			MAG	Passed QC and dereplication (not E. lenta)	NCBI	GCA_934661045.1	g__UMGS1502;s__UMGS1502 sp934668515	1730942	0.57	163	16151	93.53	2.26	Tanzania	Africa	Tanzania			2014-08-12	Human	Fecal
	GCA_934661105.1_ERR7746051_bin.60_genomic			MAG	Passed QC and dereplication (not E. lenta)	NCBI	GCA_934661105.1	g__Ellagibacter;s__Ellagibacter sp934661105	2080366	0.62	236	13017	89.31	1.43	Tanzania	Africa	Tanzania			2014-05-07	Human	Fecal
	GCA_934663775.1_ERR7747125_bin.57_genomic			MAG	Passed QC and dereplication (not E. lenta)	NCBI	GCA_934663775.1	g__Ellagibacter;s__Ellagibacter sp934663775	1892819	0.62	26	89081	86.27	0.58	Tanzania	Africa	Tanzania			2014-05-12	Human	Fecal
	GCA_934667385.1_ERR7738626_bin.229_genomic			MAG	Passed QC and dereplication (not E. lenta)	NCBI	GCA_934667385.1	g__UMGS1502;s__UMGS1502 sp934630485	1713141	0.57	26	96774	96.75	0.05	Tanzania	Africa	Tanzania			2014-05-07	Human	Fecal
	GCA_934668515.1_ERR7746411_bin.305_genomic			MAG	Passed QC and dereplication (not E. lenta)	NCBI	GCA_934668515.1	g__UMGS1502;s__UMGS1502 sp934668515	1697950	0.57	56	47934	88.58	0.07	Tanzania	Africa	Tanzania			2013-09-07	Human	Fecal
	GCA_934668755.1_ERR7738661_bin.182_genomic			MAG	Passed QC and dereplication (not E. lenta)	NCBI	GCA_934668755.1	g__UMGS1502;s__UMGS1502 sp934630485	1858802	0.57	14	258472	99.58	0.25	Tanzania	Africa	Tanzania			2014-07-25	Human	Fecal
	GCA_934670115.1_ERR7738660_bin.360_genomic			MAG	Passed QC and dereplication (not E. lenta)	NCBI	GCA_934670115.1	g__CAKUOV01;s__CAKUOV01 sp934670115	2504596	0.54	102	43187	98.05	1.51	Tanzania	Africa	Tanzania			2014-01-26	Human	Fecal
	GCA_934678515.1_ERR7738586_bin.291_genomic			MAG	Passed QC and dereplication (not E. lenta)	NCBI	GCA_934678515.1	g__Anaerotardibacter;s__Anaerotardibacter sp900544455	1704005	0.54	14	259083	88.47	0.03	Tanzania	Africa	Tanzania			2014-01-26	Human	Fecal
	GCA_934878345.1_MTG248_bin.40.fa_genomic			MAG	Passed QC and dereplication (not E. lenta)	NCBI	GCA_934878345.1	g__Adlercreutzia;s__Adlercreutzia equolifaciens	2579162	0.64	176	25437	94.2	2.15			not provided				Human	Fecal
	GCA_934882975.1_MTG246_bin.28.fa_genomic			MAG	Passed QC and dereplication (not E. lenta)	NCBI	GCA_934882975.1	g__Adlercreutzia;s__Adlercreutzia equolifaciens	2556359	0.64	209	22074	87.83	0.9			not provided				Human	Fecal
	GCA_937875155.1_SRR2753157_bin.37_CONCOCT_v1.1_MAG_genomic			MAG	Passed QC and dereplication (not E. lenta)	NCBI	GCA_937875155.1	g__UBA5808;s__UBA5808 sp002417975	2090964	0.46	161	22607	99.1	1.83	Colombia	Americas	Colombia			2014-04-01	Environmental	Environmental
	GCA_937895975.1_SRR1747018_bin.14_CONCOCT_v1.1_MAG_genomic			MAG	Passed QC and dereplication (not E. lenta)	NCBI	GCA_937895975.1	g__Slackia_A;s__	2133371	0.6	257	13679	87.01	1.79	Kenya	Africa	Kenya			2012-08-06	Baboon	Unspecified GI tract
	GCA_937902685.1_SRR1747018_bin.26_CONCOCT_v1.1_MAG_genomic			MAG	Passed QC and dereplication (not E. lenta)	NCBI	GCA_937902685.1	g__Senegalimassilia;s__Senegalimassilia sp002431805	2601918	0.59	130	42498	99.26	3.27	Kenya	Africa	Kenya			2012-08-06	Baboon	Unspecified GI tract
	GCA_937921135.1_SRR7658659_bin.3_CONCOCT_v1.1_MAG_genomic			MAG	Passed QC and dereplication (not E. lenta)	NCBI	GCA_937921135.1	g__Anaerotardibacter;s__	1834259	0.54	75	40040	97.89	0.19	Madagascar	Africa	Madagascar				Human	Unspecified GI tract
	GCA_937922215.1_ERR260142_bin.33_CONCOCT_v1.1_MAG_genomic			MAG	Passed QC and dereplication (not E. lenta)	NCBI	GCA_937922215.1	g__Anaerotardibacter;s__Anaerotardibacter sp900551155	1801133	0.45	166	16495	99.01	2.95			not provided				Human	Unspecified GI tract
	GCA_937927055.1_ERR525759_bin.39_CONCOCT_v1.1_MAG_genomic			MAG	Passed QC and dereplication (not E. lenta)	NCBI	GCA_937927055.1	g__Anaerotardibacter;s__Anaerotardibacter sp900547965	2006567	0.54	167	18530	100	3.26	Denmark	Europe	Denmark			2008-01-01	Human	Unspecified GI tract
	GCA_937949175.1_ERR2619747_bin.25_CONCOCT_v1.1_MAG_genomic			MAG	Passed QC and dereplication (not E. lenta)	NCBI	GCA_937949175.1	g__Anaerotardibacter;s__Anaerotardibacter sp900553605	2006487	0.53	123	50266	100	0.89	Cameroon	Africa	Cameroon			2013-10-01	Human	Unspecified GI tract
	GCA_937976015.1_ERR1018244_bin.38_CONCOCT_v1.1_MAG_genomic			MAG	Passed QC and dereplication (not E. lenta)	NCBI	GCA_937976015.1	g__Anaerotardibacter;s__Anaerotardibacter sp900548955	1779934	0.45	193	12108	83.56	1.46	China	Asia	China			2012-01-01	Human	Unspecified GI tract
	GCA_937980335.1_ERR260181_bin.44_CONCOCT_v1.1_MAG_genomic			MAG	Passed QC and dereplication (not E. lenta)	NCBI	GCA_937980335.1	g__Anaerotardibacter;s__Anaerotardibacter sp900555755	1918588	0.56	38	79165	100	1.47			not provided				Human	Unspecified GI tract
	GCA_937983665.1_ERR912100_bin.16_CONCOCT_v1.1_MAG_genomic			MAG	Passed QC and dereplication (not E. lenta)	NCBI	GCA_937983665.1	g__Anaerotardibacter;s__Anaerotardibacter sp000435475	2045759	0.46	12	356812	98.22	0.26	United Kingdom	Europe	United Kingdom			2010-01-01	Human	Unspecified GI tract
	GCA_937989865.1_ERR912122_bin.77_CONCOCT_v1.1_MAG_genomic			MAG	Passed QC and dereplication (not E. lenta)	NCBI	GCA_937989865.1	g__Anaerotardibacter;s__Anaerotardibacter sp900554685	2048293	0.46	91	38205	96.19	2.42	United Kingdom	Europe	United Kingdom			2010-01-01	Human	Unspecified GI tract
	GCA_937991365.1_ERR688553_bin.23_CONCOCT_v1.1_MAG_genomic			MAG	Passed QC and dereplication (not E. lenta)	NCBI	GCA_937991365.1	g__Anaerotardibacter;s__Anaerotardibacter sp900753095	1977566	0.58	35	137601	99.96	0.77	Austria	Europe	Austria			2013-01-01	Human	Unspecified GI tract
	GCA_937991375.1_ERR688597_bin.95_CONCOCT_v1.1_MAG_genomic			MAG	Passed QC and dereplication (not E. lenta)	NCBI	GCA_937991375.1	g__Anaerotardibacter;s__Anaerotardibacter sp900542265	2028093	0.46	28	119658	100	0.02	Austria	Europe	Austria			2013-01-01	Human	Unspecified GI tract
	GCA_937993815.1_ERR912009_bin.35_CONCOCT_v1.1_MAG_genomic			MAG	Passed QC and dereplication (not E. lenta)	NCBI	GCA_937993815.1	g__Anaerotardibacter;s__Anaerotardibacter sp000435675	1810292	0.54	5	694241	91.24	0	United Kingdom	Europe	United Kingdom			2010-01-01	Human	Unspecified GI tract
	GCA_937998355.1_SRR12395647_bin.103_CONCOCT_v1.1_MAG_genomic			MAG	Passed QC and dereplication (not E. lenta)	NCBI	GCA_937998355.1	g__Anaerotardibacter;s__	1815817	0.57	12	232435	100	0.05	Canada	Americas	Canada			2015-08-20	Human	Unspecified GI tract
	GCA_938002855.1_ERR2198631_bin.55_CONCOCT_v1.1_MAG_genomic			MAG	Passed QC and dereplication (not E. lenta)	NCBI	GCA_938002855.1	g__Anaerotardibacter;s__Anaerotardibacter sp900544455	1987468	0.53	19	260150	100	0.19	USA	Americas	USA			2015-01-01	Human	Unspecified GI tract
	GCA_938004945.1_ERR1600664_bin.71_CONCOCT_v1.1_MAG_genomic			MAG	Passed QC and dereplication (not E. lenta)	NCBI	GCA_938004945.1	g__Anaerotardibacter;s__Anaerotardibacter sp905214325	1901806	0.55	104	31913	97.24	2.19	China	Asia	China			2016-01-01	Human	Unspecified GI tract
	GCA_938014125.1_SRR3313090_bin.25_CONCOCT_v1.1_MAG_genomic			MAG	Passed QC and dereplication (not E. lenta)	NCBI	GCA_938014125.1	g__Anaerotardibacter;s__	1901104	0.45	114	26082	97.81	0.89	Luxembourg	Europe	Luxembourg			2012-06-01	Human	Unspecified GI tract
	GCA_938021925.1_ERR688559_bin.44_CONCOCT_v1.1_MAG_genomic			MAG	Passed QC and dereplication (not E. lenta)	NCBI	GCA_938021925.1	g__Anaerotardibacter;s__Anaerotardibacter sp000431675	1912753	0.45	13	282679	100	0.9	Austria	Europe	Austria			2013-01-01	Human	Unspecified GI tract
	GCA_938022975.1_ERR414500_bin.65_CONCOCT_v1.1_MAG_genomic			MAG	Passed QC and dereplication (not E. lenta)	NCBI	GCA_938022975.1	g__Anaerotardibacter;s__Anaerotardibacter sp900556585	1915702	0.43	122	29646	99.14	2.16	Spain	Europe	Spain			2008-01-01	Human	Unspecified GI tract
	GCA_938023995.1_ERR912135_bin.28_CONCOCT_v1.1_MAG_genomic			MAG	Passed QC and dereplication (not E. lenta)	NCBI	GCA_938023995.1	g__Anaerotardibacter;s__Anaerotardibacter sp000434775	1725318	0.46	9	510212	100	0.22	United Kingdom	Europe	United Kingdom			2010-01-01	Human	Unspecified GI tract
	GCA_938029065.1_ERR1578682_bin.30_CONCOCT_v1.1_MAG_genomic			MAG	Passed QC and dereplication (not E. lenta)	NCBI	GCA_938029065.1	g__Slackia_A;s__Slackia_A sp900553775	2180066	0.62	283	11097	85.01	3.6	China	Asia	China			2013-01-01	Human	Unspecified GI tract
	GCA_938029305.1_ERR688633_bin.101_CONCOCT_v1.1_MAG_genomic			MAG	Passed QC and dereplication (not E. lenta)	NCBI	GCA_938029305.1	g__Anaerotardibacter;s__Anaerotardibacter sp000436075	1827056	0.53	44	91309	100	0.53	Austria	Europe	Austria			2013-01-01	Human	Unspecified GI tract
	GCA_944320085.1_E14_bin124_genomic			MAG	Passed QC and dereplication (not E. lenta)	NCBI	GCA_944320085.1	g__CAJFUR01;s__CAJFUR01 sp904420215	2653900	0.66	217	17265	89.38	2.89	France	Europe	France			2016	Chicken	Cecal
	GCA_944320145.1_BRZ_IC_bin104_genomic			MAG	Passed QC and dereplication (not E. lenta)	NCBI	GCA_944320145.1	g__Anaerotardibacter;s__Anaerotardibacter sp000431675	1882507	0.45	10	243543	100	0.41	France	Europe	France			2016	Chicken	Cecal
	GCA_944320405.1_E40_bin23_genomic			MAG	Passed QC and dereplication (not E. lenta)	NCBI	GCA_944320405.1	g__Aphodovivens;s__Aphodovivens sp944320405	2002237	0.61	43	74886	92.77	2.63	France	Europe	France			2016	Chicken	Cecal
	GCA_944321455.1_E06_bin18_genomic			MAG	Passed QC and dereplication (not E. lenta)	NCBI	GCA_944321455.1	g__Anaerotardibacter;s__Anaerotardibacter sp944321455	1546181	0.48	9	310364	99.73	0.14	France	Europe	France			2016	Chicken	Cecal
	GCA_944321595.1_E07_bin173_genomic			MAG	Passed QC and dereplication (not E. lenta)	NCBI	GCA_944321595.1	g__Enteroscipio;s__Enteroscipio sp000270285	2749060	0.57	42	114429	99.43	0.33	France	Europe	France			2016	Chicken	Cecal
	GCA_944322185.1_E40_bin232_genomic			MAG	Passed QC and dereplication (not E. lenta)	NCBI	GCA_944322185.1	g__Anaerotardibacter;s__Anaerotardibacter sp900548955	1838825	0.45	16	192591	92.49	0.22	France	Europe	France			2016	Chicken	Cecal
	GCA_945877395.1_SRR17382105_bin.19_metaWRAP_v1.3_MAG_genomic			MAG	Passed QC and dereplication (not E. lenta)	NCBI	GCA_945877395.1	g__Slackia_A;s__Slackia_A isoflavoniconvertens	1755064	0.58	237	9155	82.4	0.11	China	Asia	China			2019-05-01	Swine	Unspecified GI tract
	GCA_946551805.1_SRR19792995_bin.27_metawrap_v1.3_MAG_genomic			MAG	Passed QC and dereplication (not E. lenta)	NCBI	GCA_946551805.1	g__MGBC163016;s__MGBC163016 sp910588985	1718360	0.54	25	154709	91.34	0.13			not provided			2021-07-20	Mouse	Cecal
	GCA_946554955.1_SRR19792995_bin.78_metawrap_v1.3_MAG_genomic			MAG	Passed QC and dereplication (not E. lenta)	NCBI	GCA_946554955.1	g__MGBC163016;s__MGBC163016 sp910588945	2010167	0.52	233	11545	82.99	0.2			not provided			2021-07-20	Mouse	Cecal
	GCA_946559075.1_SRR19792995_bin.30_metawrap_v1.3_MAG_genomic			MAG	Passed QC and dereplication (not E. lenta)	NCBI	GCA_946559075.1	g__MGBC163016;s__MGBC163016 sp910589135	1765237	0.65	35	105764	96.15	1.35			not provided			2021-07-20	Mouse	Cecal
	GCA_946560275.1_SRR19792995_bin.70_metawrap_v1.3_MAG_genomic			MAG	Passed QC and dereplication (not E. lenta)	NCBI	GCA_946560275.1	g__MGBC163016;s__MGBC163016 sp910588905	1790572	0.59	27	152220	88.33	0.01			not provided			2021-07-20	Mouse	Cecal
	GCA_946625225.1_SRR873604_bin.47_metaWRAP_v1.3_MAG_genomic			MAG	Passed QC and dereplication (not E. lenta)	NCBI	GCA_946625225.1	g__UBA9715;s__UBA9715 sp003452695	2927892	0.62	191	21793	86.26	0.93	New Zealand	Oceania	New Zealand				Sheep	Rumen
	GCA_946626265.1_SRR873604_bin.63_metaWRAP_v1.3_MAG_genomic			MAG	Passed QC and dereplication (not E. lenta)	NCBI	GCA_946626265.1	g__UBA9715;s__	2133783	0.63	253	10476	77.07	2.86	New Zealand	Oceania	New Zealand				Sheep	Rumen
	GCA_946997415.1_SRR16916849_bin.17_metaWRAP_v1.3_MAG_genomic			MAG	Passed QC and dereplication (not E. lenta)	NCBI	GCA_946997415.1	g__Berryella;s__Berryella sp900604965	1760189	0.61	24	157804	97.87	1.2	USA	Americas	USA			2004-01-01	Human	Vagina
	GCA_947001415.1_SRR19721634_bin.10_metawrap_v1.3_MAG_genomic			MAG	Passed QC and dereplication (not E. lenta)	NCBI	GCA_947001415.1	g__Anaerotardibacter;s__Anaerotardibacter sp000435675	1446393	0.54	208	8611	75.73	0.04	USA	Americas	USA			2020-06-01	Mouse	Fecal
	GCA_947003405.1_SRR19715303_bin.5_metawrap_v1.3_MAG_genomic			MAG	Passed QC and dereplication (not E. lenta)	NCBI	GCA_947003405.1	g__Adlercreutzia;s__Adlercreutzia sp910585575	2542736	0.62	193	18470	87.1	0.69	USA	Americas	USA			2020-06-01	Mouse	Fecal
	GCA_947059505.1_SRR12358629_bin.58_metawrap_v1.3_MAG_genomic			MAG	Passed QC and dereplication (not E. lenta)	NCBI	GCA_947059505.1	g__MGBC163016;s__MGBC163016 sp910588945	1905857	0.52	103	27939	95.75	0.07	Japan	Asia	Japan			2012-04-01	Mouse	Fecal
	GCA_947061825.1_ERR899281_bin.73_metawrap_v1.3_MAG_genomic			MAG	Passed QC and dereplication (not E. lenta)	NCBI	GCA_947061825.1	g__MGBC163016;s__MGBC163016 sp910588905	1818841	0.59	228	9438	84.54	0			not provided				Mouse	Fecal
	GCA_947061875.1_ERR899286_bin.61_metawrap_v1.3_MAG_genomic			MAG	Passed QC and dereplication (not E. lenta)	NCBI	GCA_947061875.1	g__MGBC163016;s__MGBC163016 sp910588945	2027089	0.52	191	14355	87.18	1.51			not provided				Mouse	Fecal
	GCA_947086975.1_SRR11749279_bin.22_metaWRAP_v1.3_MAG_genomic			MAG	Passed QC and dereplication (not E. lenta)	NCBI	GCA_947086975.1	g__Berryella;s__Berryella sp900604965	1793951	0.61	26	95810	93.42	2.06	China	Asia	China			2017-01-01	Human	Vagina
	GCA_947170575.1_SRR14862897_bin.23_metawrap_v1.3_MAG_genomic			MAG	Passed QC and dereplication (not E. lenta)	NCBI	GCA_947170575.1	g__ZJ304;s__ZJ304 sp943192905	1900701	0.59	101	33507	88.21	0.09			not provided				Mouse	Fecal
	GCA_947253515.1_SRR17635492_bin.25_metaWRAP_v1.3_MAG_genomic			MAG	Passed QC and dereplication (not E. lenta)	NCBI	GCA_947253515.1	g__Berryella;s__Berryella sp900604965	1807453	0.61	36	96180	97.51	1.46	USA	Americas	USA			2008-01-01	Human	Vagina
	GCA_947367825.1_SRR15429267_bin.6_metawrap_v1.3_MAG_genomic			MAG	Passed QC and dereplication (not E. lenta)	NCBI	GCA_947367825.1	g__MGBC163016;s__MGBC163016 sp910588905	2011156	0.58	120	26691	97.46	0	Bangladesh	Asia	Bangladesh			2020-01-31	Mouse	Fecal
	GCA_947389135.1_SRR15214583_bin.38_metawrap_v1.3_MAG_genomic			MAG	Passed QC and dereplication (not E. lenta)	NCBI	GCA_947389135.1	g__MGBC163016;s__MGBC163016 sp910588905	1779064	0.59	67	47249	90.25	0.04	China	Asia	China			2021-03-31	Mouse	Fecal
	GCA_947425925.1_SRR18439527_bin.19_metawrap_v1.3_MAG_genomic			MAG	Passed QC and dereplication (not E. lenta)	NCBI	GCA_947425925.1	g__MGBC163016;s__MGBC163016 sp910588205	2216709	0.58	52	69501	98.54	0.05	China	Asia	China			2020-11-01	Mouse	Fecal
	GCA_947507445.1_SRR13753933_bin.1_metawrap_v1.3_MAG_genomic			MAG	Passed QC and dereplication (not E. lenta)	NCBI	GCA_947507445.1	g__Gordonibacter;s__Gordonibacter pamelaeae	2910557	0.67	204	22605	82.39	2.19	USA	Americas	USA			2019-07-16	Human	Fecal
	GCA_947564425.1_SRR13921777_bin.4_metawrap_v1.3_MAG_genomic			MAG	Passed QC and dereplication (not E. lenta)	NCBI	GCA_947564425.1	g__UBA9715;s__	1667946	0.65	116	22565	85.89	0.57	Japan	Asia	Japan			2012-04-01	Mouse	Fecal
	GCA_947565185.1_SRR13921777_bin.12_metawrap_v1.3_MAG_genomic			MAG	Passed QC and dereplication (not E. lenta)	NCBI	GCA_947565185.1	g__MGBC163016;s__	1799832	0.6	85	27469	92.11	0	Japan	Asia	Japan			2012-04-01	Mouse	Fecal
	GCA_947565465.1_SRR19759409_bin.24_metawrap_v1.3_MAG_genomic			MAG	Passed QC and dereplication (not E. lenta)	NCBI	GCA_947565465.1	g__MGBC163016;s__MGBC163016 sp910588205	1814837	0.58	99	27732	89.12	0.07			not provided				Mouse	Fecal
	GCA_947565915.1_SRR13921777_bin.22_metawrap_v1.3_MAG_genomic			MAG	Passed QC and dereplication (not E. lenta)	NCBI	GCA_947565915.1	g__UBA9715;s__	1972790	0.59	89	44782	86.41	0.48	Japan	Asia	Japan			2012-04-01	Mouse	Fecal
	GCA_947566075.1_SRR13921779_bin.100_metawrap_v1.3_MAG_genomic			MAG	Passed QC and dereplication (not E. lenta)	NCBI	GCA_947566075.1	g__MGBC163016;s__	2235201	0.59	38	144603	96.76	0.28	Japan	Asia	Japan			2012-04-01	Mouse	Fecal
	GCA_947566195.1_SRR13921779_bin.137_metawrap_v1.3_MAG_genomic			MAG	Passed QC and dereplication (not E. lenta)	NCBI	GCA_947566195.1	g__Anaerotardibacter;s__Anaerotardibacter sp000435675	1514076	0.55	59	39373	97.2	0	Japan	Asia	Japan			2012-04-01	Mouse	Fecal
	GCA_947572305.1_SRR15604536_bin.10_metawrap_v1.3_MAG_genomic			MAG	Passed QC and dereplication (not E. lenta)	NCBI	GCA_947572305.1	g__MGBC163016;s__MGBC163016 sp910588945	1755660	0.52	147	17288	82.99	0.22	China	Asia	China			2019-11-18	Mouse	Fecal
	GCA_947573925.1_SRR15730553_bin.28_metawrap_v1.3_MAG_genomic			MAG	Passed QC and dereplication (not E. lenta)	NCBI	GCA_947573925.1	g__Adlercreutzia;s__	2422009	0.66	213	15330	85.35	0.23			not provided			2020-12-01	Mouse	Fecal
	GCA_947626195.1_Lapin-008_bin35_genomic			MAG	Passed QC and dereplication (not E. lenta)	NCBI	GCA_947626195.1	g__;s__	1829785	0.58	33	84211	92.83	0.04	France	Europe	France			2014	Rabbit	Fecal
	GCA_947626665.1_Lapin-012_bin19_genomic			MAG	Passed QC and dereplication (not E. lenta)	NCBI	GCA_947626665.1	g__;s__	1971497	0.56	240	11498	87.14	3.1	France	Europe	France			2014	Rabbit	Fecal
	GCA_947632575.1_Lapin-018_bin42_genomic			MAG	Passed QC and dereplication (not E. lenta)	NCBI	GCA_947632575.1	g__;s__	1483309	0.54	188	10417	85.82	1.36	France	Europe	France			2014	Rabbit	Fecal
	GCA_947642115.1_SRR15730551_bin.32_metawrap_v1.3_MAG_genomic			MAG	Passed QC and dereplication (not E. lenta)	NCBI	GCA_947642115.1	g__MGBC163016;s__MGBC163016 sp910588205	1962210	0.58	77	45368	94.07	0.39			not provided			2020-12-01	Mouse	Fecal
	GCA_947646065.1_SRR17794260_bin.6_metawrap_v1.3_MAG_genomic			MAG	Passed QC and dereplication (not E. lenta)	NCBI	GCA_947646065.1	g__MGBC163016;s__	2016817	0.62	93	34970	100	0.29	China	Asia	China			2019-06-17	Mouse	Fecal
	GCA_947647385.1_SRR19759481_bin.4_metawrap_v1.3_MAG_genomic			MAG	Passed QC and dereplication (not E. lenta)	NCBI	GCA_947647385.1	g__MGBC163016;s__	1683350	0.63	148	16354	87.29	0.55			not provided				Mouse	Fecal
	GCA_947648185.1_SRR15510242_bin.8_metawrap_v1.3_MAG_genomic			MAG	Passed QC and dereplication (not E. lenta)	NCBI	GCA_947648185.1	g__MGBC163016;s__MGBC163016 sp910588945	2050013	0.52	154	19724	96.19	0.64	China	Asia	China			2020-05-21	Mouse	Fecal
	GCA_947648555.1_SRR15634005_bin.18_metawrap_v1.3_MAG_genomic			MAG	Passed QC and dereplication (not E. lenta)	NCBI	GCA_947648555.1	g__MGBC163016;s__MGBC163016 sp910588945	1995392	0.52	125	23617	95.73	0.32	China	Asia	China			2020-05-12	Mouse	Fecal
	GCA_947650385.1_SRR13921780_bin.44_metawrap_v1.3_MAG_genomic			MAG	Passed QC and dereplication (not E. lenta)	NCBI	GCA_947650385.1	g__Adlercreutzia;s__Adlercreutzia equolifaciens	2532242	0.64	190	22355	87.6	0.63	Japan	Asia	Japan			2012-04-01	Mouse	Fecal
	GCA_947650915.1_SRR18243797_bin.46_metawrap_v1.3_MAG_genomic			MAG	Passed QC and dereplication (not E. lenta)	NCBI	GCA_947650915.1	g__MGBC163016;s__	1977045	0.62	50	75791	98.57	0.56	Germany	Europe	Germany			2016-03-10	Mouse	Fecal
	GCA_947652435.1_SRR13921777_bin.16_metawrap_v1.3_MAG_genomic			MAG	Passed QC and dereplication (not E. lenta)	NCBI	GCA_947652435.1	g__MGBC163016;s__MGBC163016 sp910588205	1586790	0.59	90	24435	79.71	0.11	Japan	Asia	Japan			2012-04-01	Mouse	Fecal
	GCA_947653145.1_SRR15510223_bin.27_metawrap_v1.3_MAG_genomic			MAG	Passed QC and dereplication (not E. lenta)	NCBI	GCA_947653145.1	g__MGBC163016;s__MGBC163016 sp910588205	1830710	0.58	147	17490	87.15	0.2	China	Asia	China			2020-05-21	Mouse	Fecal
	GCA_947653385.1_SRR13921778_bin.18_metawrap_v1.3_MAG_genomic			MAG	Passed QC and dereplication (not E. lenta)	NCBI	GCA_947653385.1	g__MGBC163016;s__MGBC163016 sp910585565	1825524	0.63	128	22300	87.89	0.29	Japan	Asia	Japan			2012-04-01	Mouse	Fecal
	GCA_947653555.1_SRR13921780_bin.61_metawrap_v1.3_MAG_genomic			MAG	Passed QC and dereplication (not E. lenta)	NCBI	GCA_947653555.1	g__ZJ304;s__ZJ304 sp910584145	1807019	0.64	60	48351	97.79	0.72	Japan	Asia	Japan			2012-04-01	Mouse	Fecal
	GCA_948435395.1_SRR18243793_bin.7_metawrap_v1.3_MAG_genomic			MAG	Passed QC and dereplication (not E. lenta)	NCBI	GCA_948435395.1	g__MGBC163016;s__MGBC163016 sp910588205	1781503	0.58	65	40718	95.58	0.39	Germany	Europe	Germany			2016-01-21	Mouse	Fecal
	GCA_948470775.1_SRR17684642_bin.55_metawrap_v1.3_MAG_genomic			MAG	Passed QC and dereplication (not E. lenta)	NCBI	GCA_948470775.1	g__Adlercreutzia;s__Adlercreutzia hattorii	2432711	0.64	128	35357	88.88	0.14	Canada	Americas	Canada			2021-01-01	Mouse	Fecal
	GCA_948471125.1_SRR17622767_bin.102_metawrap_v1.3_MAG_genomic			MAG	Passed QC and dereplication (not E. lenta)	NCBI	GCA_948471125.1	g__Slackia_A;s__Slackia_A isoflavoniconvertens	1553686	0.58	222	7857	85.55	2.32	Canada	Americas	Canada			2021-01-01	Mouse	Fecal
	GCA_948478205.1_MGBC131764_genomic			MAG	Passed QC and dereplication (not E. lenta)	NCBI	GCA_948478205.1	g__Adlercreutzia;s__Adlercreutzia sp910589165	2517872	0.64	157	25883	90.32	2.08	Canada	Americas	Canada				Mouse	Fecal
	GCA_948492415.1_MGBC113440_genomic			MAG	Passed QC and dereplication (not E. lenta)	NCBI	GCA_948492415.1	g__ZJ304;s__	1647144	0.61	187	14240	86.6	0.14	China	Asia	China				Mouse	Fecal
	GCA_948496965.1_MGBC163067_genomic			MAG	Passed QC and dereplication (not E. lenta)	NCBI	GCA_948496965.1	g__MGBC163016;s__MGBC163016 sp910588945	2286065	0.51	119	37114	93.72	0.36	USA	Americas	USA				Mouse	Colon
	GCA_948504285.1_MGBC164046_genomic			MAG	Passed QC and dereplication (not E. lenta)	NCBI	GCA_948504285.1	g__MGBC163016;s__MGBC163016 sp910588945	2293151	0.52	84	53063	97.02	0.22	USA	Americas	USA				Mouse	Colon
	GCA_948506635.1_MGBC164110_genomic			MAG	Passed QC and dereplication (not E. lenta)	NCBI	GCA_948506635.1	g__MGBC163016;s__MGBC163016 sp910588945	2213300	0.52	68	66181	95.26	0.15	USA	Americas	USA				Mouse	Colon
	GCA_948521845.1_MGBC109299_genomic			MAG	Passed QC and dereplication (not E. lenta)	NCBI	GCA_948521845.1	g__Adlercreutzia;s__Adlercreutzia caecimuris	2433363	0.65	229	16034	87.49	0.05	Sweden	Europe	Sweden				Mouse	Fecal
	GCA_948547395.1_MGBC166086_genomic			MAG	Passed QC and dereplication (not E. lenta)	NCBI	GCA_948547395.1	g__Adlercreutzia;s__	2371668	0.66	202	17946	81.62	2.16	USA	Americas	USA				Mouse	Fecal
	GCA_948555365.1_MGBC164975_genomic			MAG	Passed QC and dereplication (not E. lenta)	NCBI	GCA_948555365.1	g__Adlercreutzia;s__Adlercreutzia sp910585575	2509557	0.62	81	67575	90.24	1.63	USA	Americas	USA				Mouse	Colon
	GCA_948573285.1_MGBC165075_genomic			MAG	Passed QC and dereplication (not E. lenta)	NCBI	GCA_948573285.1	g__Adlercreutzia;s__Adlercreutzia sp910585575	2654286	0.62	81	83955	87.09	0.04	USA	Americas	USA				Mouse	Colon
	GCA_948597975.1_MGBC166139_genomic			MAG	Passed QC and dereplication (not E. lenta)	NCBI	GCA_948597975.1	g__D16-63;s__D16-63 sp910588095	1999067	0.65	128	25559	95.47	1.28	USA	Americas	USA				Mouse	Fecal
	GCA_948615815.1_MGBC163194_genomic			MAG	Passed QC and dereplication (not E. lenta)	NCBI	GCA_948615815.1	g__Adlercreutzia;s__Adlercreutzia sp910585575	2587646	0.62	117	39660	82.08	0.05	USA	Americas	USA				Mouse	Colon
	GCA_948616985.1_MGBC166251_genomic			MAG	Passed QC and dereplication (not E. lenta)	NCBI	GCA_948616985.1	g__MGBC163016;s__MGBC163016 sp910588905	1990285	0.59	38	107777	96.49	0.28	USA	Americas	USA				Mouse	Fecal
	GCA_948618695.1_MGBC123995_genomic			MAG	Passed QC and dereplication (not E. lenta)	NCBI	GCA_948618695.1	g__MGBC163016;s__MGBC163016 sp910588985	1650221	0.55	360	6057	92	1.99	China	Asia	China				Mouse	Fecal
	GCA_948625145.1_MGBC163306_genomic			MAG	Passed QC and dereplication (not E. lenta)	NCBI	GCA_948625145.1	g__MGBC163016;s__MGBC163016 sp910588945	2295321	0.51	226	14564	95.57	1.78	USA	Americas	USA				Mouse	Colon
	GCA_948645275.1_MGBC165423_genomic			MAG	Passed QC and dereplication (not E. lenta)	NCBI	GCA_948645275.1	g__D16-63;s__D16-63 sp910588095	1888454	0.65	219	13528	81.87	2.77	USA	Americas	USA				Mouse	Fecal
	GCA_948646835.1_MGBC166207_genomic			MAG	Passed QC and dereplication (not E. lenta)	NCBI	GCA_948646835.1	g__D16-63;s__D16-63 sp910588095	1841476	0.65	123	20588	92.18	4	USA	Americas	USA				Mouse	Fecal
	GCA_948648155.1_MGBC164189_genomic			MAG	Passed QC and dereplication (not E. lenta)	NCBI	GCA_948648155.1	g__MGBC163016;s__MGBC163016 sp910588945	2348111	0.51	166	25805	90.96	0.11	USA	Americas	USA				Mouse	Colon
	GCA_948651575.1_MGBC113594_genomic			MAG	Passed QC and dereplication (not E. lenta)	NCBI	GCA_948651575.1	g__MGBC163016;s__MGBC163016 sp910585565	2314634	0.62	231	15516	98.29	3.07	China	Asia	China				Mouse	Fecal
	GCA_948662355.1_MGBC118929_genomic			MAG	Passed QC and dereplication (not E. lenta)	NCBI	GCA_948662355.1	g__MGBC163016;s__MGBC163016 sp910588985	1782383	0.55	177	17115	95.03	0.63	China	Asia	China				Mouse	Fecal
	GCA_948663035.1_MGBC163403_genomic			MAG	Passed QC and dereplication (not E. lenta)	NCBI	GCA_948663035.1	g__D16-63;s__D16-63 sp910588095	2150501	0.65	70	41949	98.69	3.05	USA	Americas	USA				Mouse	Colon
	GCA_948668585.1_MGBC163380_genomic			MAG	Passed QC and dereplication (not E. lenta)	NCBI	GCA_948668585.1	g__D16-63;s__D16-63 sp910588095	1865587	0.65	53	63787	84.32	2.47	USA	Americas	USA				Mouse	Colon
	GCA_948683535.1_MGBC100376_genomic			MAG	Passed QC and dereplication (not E. lenta)	NCBI	GCA_948683535.1	g__D16-34;s__D16-34 sp910577495	2013316	0.54	276	9329	85.19	0.19	Japan	Asia	Japan				Mouse	Ileal
	GCA_948687225.1_MGBC100398_genomic			MAG	Passed QC and dereplication (not E. lenta)	NCBI	GCA_948687225.1	g__D16-34;s__D16-34 sp910577495	2128522	0.54	247	11766	87.7	0.1	Japan	Asia	Japan				Mouse	Ileal
	GCA_948738745.1_MGBC164496_genomic			MAG	Passed QC and dereplication (not E. lenta)	NCBI	GCA_948738745.1	g__MGBC163016;s__MGBC163016 sp910588945	2205477	0.51	68	49760	94.71	0.01	USA	Americas	USA				Mouse	Colon
	GCA_948749205.1_MGBC166210_genomic			MAG	Passed QC and dereplication (not E. lenta)	NCBI	GCA_948749205.1	g__MGBC163016;s__MGBC163016 sp910589135	1767513	0.65	107	30065	91.24	1.11	USA	Americas	USA				Mouse	Fecal
	GCA_948764805.1_MGBC119082_genomic			MAG	Passed QC and dereplication (not E. lenta)	NCBI	GCA_948764805.1	g__MGBC163016;s__MGBC163016 sp910588205	1775462	0.58	159	19364	93.14	1.12	China	Asia	China				Mouse	Fecal
	GCA_948775745.1_MGBC165628_genomic			MAG	Passed QC and dereplication (not E. lenta)	NCBI	GCA_948775745.1	g__D16-63;s__D16-63 sp910588095	1991846	0.65	97	30810	98.49	0.35	USA	Americas	USA				Mouse	Fecal
	GCA_948778055.1_MGBC165559_genomic			MAG	Passed QC and dereplication (not E. lenta)	NCBI	GCA_948778055.1	g__Adlercreutzia;s__Adlercreutzia caecimuris	2624779	0.64	332	11516	88.61	2.5	USA	Americas	USA				Mouse	Fecal
	GCA_948791255.1_MGBC164569_genomic			MAG	Passed QC and dereplication (not E. lenta)	NCBI	GCA_948791255.1	g__MGBC163016;s__MGBC163016 sp910588435	2144232	0.58	76	49823	97.75	1.37	USA	Americas	USA				Mouse	Colon
	GCA_948799545.1_MGBC163530_genomic			MAG	Passed QC and dereplication (not E. lenta)	NCBI	GCA_948799545.1	g__Adlercreutzia;s__Adlercreutzia sp910585575	2478670	0.62	120	39512	84.75	0.98	USA	Americas	USA				Mouse	Colon
	GCA_948800275.1_MGBC102635_genomic			MAG	Passed QC and dereplication (not E. lenta)	NCBI	GCA_948800275.1	g__Adlercreutzia;s__Adlercreutzia caecimuris	2507529	0.64	167	34874	86.57	0.03	USA	Americas	USA				Mouse	Fecal
	GCA_948821065.1_MGBC163551_genomic			MAG	Passed QC and dereplication (not E. lenta)	NCBI	GCA_948821065.1	g__MGBC163016;s__MGBC163016 sp910588945	2395844	0.51	264	12248	94.18	0.64	USA	Americas	USA				Mouse	Colon
	GCA_948829635.1_MGBC165562_genomic			MAG	Passed QC and dereplication (not E. lenta)	NCBI	GCA_948829635.1	g__MGBC163016;s__MGBC163016 sp910588905	1725681	0.59	306	6970	80.39	0.38	USA	Americas	USA				Mouse	Fecal
	GCA_948864065.1_MGBC165674_genomic			MAG	Passed QC and dereplication (not E. lenta)	NCBI	GCA_948864065.1	g__MGBC163016;s__MGBC163016 sp910589125	2006299	0.61	50	85618	97.19	0.8	USA	Americas	USA				Mouse	Fecal
	GCA_948879555.1_MGBC119103_genomic			MAG	Passed QC and dereplication (not E. lenta)	NCBI	GCA_948879555.1	g__MGBC163016;s__MGBC163016 sp910588985	1787005	0.54	288	8702	95.2	0.24	China	Asia	China				Mouse	Fecal
	GCA_948883715.1_MGBC162507_genomic			MAG	Passed QC and dereplication (not E. lenta)	NCBI	GCA_948883715.1	g__D16-34;s__D16-34 sp910588485	2113031	0.49	16	199535	99.88	0.07	USA	Americas	USA				Mouse	Fecal
	GCA_948899905.1_MGBC120252_genomic			MAG	Passed QC and dereplication (not E. lenta)	NCBI	GCA_948899905.1	g__D16-34;s__D16-34 sp910577495	2266308	0.54	357	8507	94.07	2.21	China	Asia	China				Mouse	Fecal
	GCA_948934045.1_MGBC102900_genomic			MAG	Passed QC and dereplication (not E. lenta)	NCBI	GCA_948934045.1	g__MGBC163016;s__MGBC163016 sp910588945	2163327	0.51	345	8762	90.56	1.59	USA	Americas	USA				Mouse	Fecal
	GCA_948941885.1_MGBC161566_genomic			MAG	Passed QC and dereplication (not E. lenta)	NCBI	GCA_948941885.1	g__D16-63;s__	2116905	0.68	167	21506	92.31	0.16	Japan	Asia	Japan				Mouse	Fecal
	GCA_948960425.1_MGBC162658_genomic			MAG	Passed QC and dereplication (not E. lenta)	NCBI	GCA_948960425.1	g__Adlercreutzia;s__Adlercreutzia caecimuris	2451826	0.65	287	12387	86.47	0.07	USA	Americas	USA				Mouse	Fecal
	GCA_949003635.1_MGBC162584_genomic			MAG	Passed QC and dereplication (not E. lenta)	NCBI	GCA_949003635.1	g__MGBC163016;s__MGBC163016 sp910588205	1545041	0.59	131	19362	75.7	0.03	USA	Americas	USA				Mouse	Fecal
	GCA_949014595.1_MGBC165963_genomic			MAG	Passed QC and dereplication (not E. lenta)	NCBI	GCA_949014595.1	g__MGBC163016;s__MGBC163016 sp910589125	1774351	0.62	228	11475	83.89	3.05	USA	Americas	USA				Mouse	Fecal
	GCA_949040015.1_MGBC165967_genomic			MAG	Passed QC and dereplication (not E. lenta)	NCBI	GCA_949040015.1	g__Adlercreutzia;s__Adlercreutzia caecimuris	2556311	0.64	349	10517	88.15	3.84	USA	Americas	USA				Mouse	Fecal
	GCA_949405425.1_S-Fe11_120417.37_1677755051_genomic			MAG	Passed QC and dereplication (not E. lenta)	NCBI	GCA_949405425.1	g__Adlercreutzia;s__Adlercreutzia caecimuris	2390099	0.64	440	7365	85.42	2.63	Sweden	Europe	Sweden			2012-01-01	Mouse	Fecal
	GCA_949411075.1_S-Fe12_120417.70_1677755072_genomic			MAG	Passed QC and dereplication (not E. lenta)	NCBI	GCA_949411075.1	g__Adlercreutzia;s__Adlercreutzia caecimuris	2434193	0.64	320	11343	85.61	2.41	Sweden	Europe	Sweden			2012-01-01	Mouse	Fecal
	GCA_949426925.1_extra-SRR7533642.71_1677800563_genomic			MAG	Passed QC and dereplication (not E. lenta)	NCBI	GCA_949426925.1	g__MGBC163016;s__MGBC163016 sp910588205	1653745	0.58	257	8645	83.87	1.33	China	Asia	China			2016-09-20	Mouse	Fecal
	GCA_949432285.1_extra-ERR2059933.81_1677761357_genomic			MAG	Passed QC and dereplication (not E. lenta)	NCBI	GCA_949432285.1	g__Adlercreutzia;s__Adlercreutzia caecimuris	2450345	0.65	394	8329	80.77	0.23			not provided				Mouse	Fecal
	GCA_949439825.1_extra-ERR2497912.66_1677763049_genomic			MAG	Passed QC and dereplication (not E. lenta)	NCBI	GCA_949439825.1	g__Adlercreutzia;s__Adlercreutzia caecimuris	2588826	0.64	236	19444	93.61	3.56			not provided				Mouse	Fecal
	GCA_949450265.1_extra-SRR7533636.81_1677800443_genomic			MAG	Passed QC and dereplication (not E. lenta)	NCBI	GCA_949450265.1	g__ZJ304;s__	1497969	0.62	161	13980	86.1	0.08	China	Asia	China			2016-09-20	Mouse	Fecal
	GCA_949469955.1_extra-ERR2497911.41_1677763037_genomic			MAG	Passed QC and dereplication (not E. lenta)	NCBI	GCA_949469955.1	g__Adlercreutzia;s__Adlercreutzia caecimuris	2491471	0.64	286	14204	87.47	2.63			not provided				Mouse	Fecal
	GCA_949480835.1_extra-SRR7533641.73_1677800532_genomic			MAG	Passed QC and dereplication (not E. lenta)	NCBI	GCA_949480835.1	g__MGBC163016;s__MGBC163016 sp910585565	2179093	0.63	216	16306	97	1.7	China	Asia	China			2016-09-20	Mouse	Fecal
	GCA_949482775.1_S-Fe8_120417.19_1677754957_genomic			MAG	Passed QC and dereplication (not E. lenta)	NCBI	GCA_949482775.1	g__Adlercreutzia;s__Adlercreutzia caecimuris	2455986	0.64	393	8867	82.51	2.94	Sweden	Europe	Sweden			2012-01-01	Mouse	Fecal
	GCA_949502975.1_extra-SRR8291347.24_1677802378_genomic			MAG	Passed QC and dereplication (not E. lenta)	NCBI	GCA_949502975.1	g__Adlercreutzia;s__Adlercreutzia sp910589165	2458860	0.65	411	7748	83.95	0.92	USA	Americas	USA				Mouse	Fecal
	GCA_949514375.1_extra-SRR8609100.23_1677803366_genomic			MAG	Passed QC and dereplication (not E. lenta)	NCBI	GCA_949514375.1	g__D16-63;s__D16-63 sp910588095	1771077	0.65	365	5711	85.47	0.84			not provided				Mouse	Fecal
	GCA_949530265.1_extra-SRR5580763.141_1677796984_genomic			MAG	Passed QC and dereplication (not E. lenta)	NCBI	GCA_949530265.1	g__Adlercreutzia;s__Adlercreutzia caecimuris	2750712	0.65	66	84842	91.88	0.2	Austria	Europe	Austria			2014-11-15	Mouse	Fecal
	GCA_949743385.1_iMGMC-729_1678881674_genomic			MAG	Passed QC and dereplication (not E. lenta)	NCBI	GCA_949743385.1	g__ZJ304;s__ZJ304 sp910584145	1999616	0.64	190	18099	98.84	2.73							Mouse	Fecal
	GCA_949743665.1_iMGMC-688_1678881727_genomic			MAG	Passed QC and dereplication (not E. lenta)	NCBI	GCA_949743665.1	g__MGBC163016;s__MGBC163016 sp910585565	2078905	0.63	201	17120	97.31	3.19							Mouse	Fecal
	GCA_949744265.1_iMGMC-732_1678881675_genomic			MAG	Passed QC and dereplication (not E. lenta)	NCBI	GCA_949744265.1	g__MGBC163016;s__MGBC163016 sp910589125	1989483	0.61	136	22898	89.15	1.66							Mouse	Fecal
	GCA_949747305.1_iMGMC-798_1678881716_genomic			MAG	Passed QC and dereplication (not E. lenta)	NCBI	GCA_949747305.1	g__D16-63;s__D16-63 sp910588095	1836088	0.65	336	7048	88.47	3.97							Mouse	Fecal
	GCA_949840905.1_MGG03533_1680015436_genomic			MAG	Passed QC and dereplication (not E. lenta)	NCBI	GCA_949840905.1	g__D16-63;s__	1975200	0.61	44	69769	98.49	0.67			not provided			2015-05-15	Mouse	Unspecified GI tract
	GCA_949840985.1_MGG05644_1680015416_genomic			MAG	Passed QC and dereplication (not E. lenta)	NCBI	GCA_949840985.1	g__MGBC163016;s__MGBC163016 sp910580205	1779942	0.61	33	85355	98.98	0.67	China	Asia	China			2017-10-25	Mouse	Unspecified GI tract
	GCA_949841085.1_MGG04561_1680015500_genomic			MAG	Passed QC and dereplication (not E. lenta)	NCBI	GCA_949841085.1	g__Adlercreutzia;s__Adlercreutzia equolifaciens	2389784	0.64	212	17392	88.29	2.3	China	Asia	China			2017-10-25	Mouse	Unspecified GI tract
	GCA_950087845.1_MGG19612_1680015512_genomic			MAG	Passed QC and dereplication (not E. lenta)	NCBI	GCA_950087845.1	g__MGBC163016;s__MGBC163016 sp910585565	2312578	0.63	106	36310	96.95	0.23			not provided				Mouse	Unspecified GI tract
	GCA_950096475.1_MGG19707_1680015474_genomic			MAG	Passed QC and dereplication (not E. lenta)	NCBI	GCA_950096475.1	g__MGBC163016;s__MGBC163016 sp910588905	1653233	0.59	177	12213	79.76	0			not provided				Mouse	Unspecified GI tract
	GCA_950097395.1_MGG19737_1680015453_genomic			MAG	Passed QC and dereplication (not E. lenta)	NCBI	GCA_950097395.1	g__MGBC163016;s__MGBC163016 sp910589135	1761131	0.65	18	229845	85.66	0.01			not provided				Mouse	Unspecified GI tract
	GCA_951800805.1_MGG30867_1680015445_genomic			MAG	Passed QC and dereplication (not E. lenta)	NCBI	GCA_951800805.1	g__D16-63;s__D16-63 sp910588095	2148599	0.65	38	111250	98.7	0.08	USA	Americas	USA			2016-06-06	Mouse	Unspecified GI tract
	GCA_951800815.1_MGG30888_1680015448_genomic			MAG	Passed QC and dereplication (not E. lenta)	NCBI	GCA_951800815.1	g__ZJ304;s__ZJ304 sp910584145	2178331	0.63	35	155432	99.16	0.55	USA	Americas	USA			2016-09-05	Mouse	Unspecified GI tract
	GCA_951801385.1_MGG31329_1680015499_genomic			MAG	Passed QC and dereplication (not E. lenta)	NCBI	GCA_951801385.1	g__D16-34;s__D16-34 sp910577495	2095102	0.54	309	10376	90.74	1.09			not provided			2016-01-25	Mouse	Unspecified GI tract
	GCA_951802025.1_MGG24493_1680015459_genomic			MAG	Passed QC and dereplication (not E. lenta)	NCBI	GCA_951802025.1	g__MGBC163016;s__MGBC163016 sp910588205	2345103	0.58	90	93153	98.54	2.06			not provided			2019-06-01	Mouse	Unspecified GI tract
	GCA_958346285.1_ERR8263826_bin.12_MetaWRAP_v1.3_MAG_genomic			MAG	Passed QC and dereplication (not E. lenta)	NCBI	GCA_958346285.1	g__Slackia_A;s__Slackia_A isoflavoniconvertens	2022421	0.58	49	60634	99.57	0			not provided				Human	Fecal
	GCA_958346395.1_ERR8263789_bin.4_MetaWRAP_v1.3_MAG_genomic			MAG	Passed QC and dereplication (not E. lenta)	NCBI	GCA_958346395.1	g__Anaerotardibacter;s__Anaerotardibacter sp000435475	1601548	0.46	163	16464	75.12	0.13			not provided				Human	Fecal
	GCA_958346715.1_ERR8263739_bin.21_MetaWRAP_v1.3_MAG_genomic			MAG	Passed QC and dereplication (not E. lenta)	NCBI	GCA_958346715.1	g__Anaerotardibacter;s__Anaerotardibacter sp900544455	1675478	0.53	169	12791	82.24	1.77			not provided				Human	Fecal
	GCA_958346785.1_ERR8263754_bin.11_MetaWRAP_v1.3_MAG_genomic			MAG	Passed QC and dereplication (not E. lenta)	NCBI	GCA_958346785.1	g__Adlercreutzia;s__Adlercreutzia hattorii	2378442	0.64	138	25651	87.68	0.36			not provided				Human	Fecal
	GCA_958349635.1_ERR9322427_bin.13_MetaWRAP_v1.3_MAG_genomic			MAG	Passed QC and dereplication (not E. lenta)	NCBI	GCA_958349635.1	g__Anaerotardibacter;s__Anaerotardibacter sp000436075	1910115	0.53	86	43354	100	3.23			not provided				Human	Fecal
	GCA_958353275.1_ERR9578180_bin.7_MetaWRAP_v1.3_MAG_genomic			MAG	Passed QC and dereplication (not E. lenta)	NCBI	GCA_958353275.1	g__Anaerotardibacter;s__Anaerotardibacter sp000436075	1802687	0.53	47	65307	100	0.15	Germany	Europe	Germany			2018	Human	Fecal
	GCA_958366325.1_ERR9492527_bin.38_MetaWRAP_v1.3_MAG_genomic			MAG	Passed QC and dereplication (not E. lenta)	NCBI	GCA_958366325.1	g__Anaerotardibacter;s__Anaerotardibacter sp000436075	1900781	0.53	102	48991	96.96	0.1			not provided				Human	Fecal
	GCA_958367315.1_ERR9762703_bin.12_MetaWRAP_v1.3_MAG_genomic			MAG	Passed QC and dereplication (not E. lenta)	NCBI	GCA_958367315.1	g__Anaerotardibacter;s__Anaerotardibacter sp000435675	1762267	0.54	13	221054	90.28	0	Sweden	Europe	Sweden			2019	Human	Fecal
	GCA_958368575.1_SRR22541668_bin.10_MetaWRAP_v1.3_MAG_genomic			MAG	Passed QC and dereplication (not E. lenta)	NCBI	GCA_958368575.1	g__Anaerotardibacter;s__Anaerotardibacter sp900556585	1824018	0.44	39	65217	100	0.28	China	Asia	China			2018-03-08	Human	Fecal
	GCA_958399905.1_SRR17382092_bin.49_MetaWRAP_v1.3_MAG_genomic			MAG	Passed QC and dereplication (not E. lenta)	NCBI	GCA_958399905.1	g__Anaerotardibacter;s__Anaerotardibacter sp000436075	1821661	0.53	63	47900	99.05	0.41			not provided			2019-12	Human	Fecal
	GCA_958405955.1_ERR8263842_bin.30_MetaWRAP_v1.3_MAG_genomic			MAG	Passed QC and dereplication (not E. lenta)	NCBI	GCA_958405955.1	g__Aphodovivens;s__Aphodovivens avicola	1868423	0.66	238	10257	81.54	2.02			not provided				Human	Fecal
	GCA_958405965.1_ERR8263845_bin.5_MetaWRAP_v1.3_MAG_genomic			MAG	Passed QC and dereplication (not E. lenta)	NCBI	GCA_958405965.1	g__Aphodovivens;s__Aphodovivens sp944320405	1707136	0.61	102	24048	87.29	0.18			not provided				Human	Fecal
	GCA_958406805.1_ERR8263830_bin.21_MetaWRAP_v1.3_MAG_genomic			MAG	Passed QC and dereplication (not E. lenta)	NCBI	GCA_958406805.1	g__Anaerotardibacter;s__Anaerotardibacter sp900553605	1902889	0.53	98	42519	100	0.42			not provided				Human	Fecal
	GCA_958409415.1_ERR9762690_bin.21_MetaWRAP_v1.3_MAG_genomic			MAG	Passed QC and dereplication (not E. lenta)	NCBI	GCA_958409415.1	g__Anaerotardibacter;s__Anaerotardibacter sp900538545	1739939	0.54	11	239786	93.63	0	Sweden	Europe	Sweden			2019	Human	Fecal
	GCA_958410215.1_ERR9578235_bin.39_MetaWRAP_v1.3_MAG_genomic			MAG	Passed QC and dereplication (not E. lenta)	NCBI	GCA_958410215.1	g__Anaerotardibacter;s__	1903262	0.46	22	112277	84.42	0.15	Germany	Europe	Germany			2018	Human	Fecal
	GCA_958412855.1_ERR9578257_bin.42_MetaWRAP_v1.3_MAG_genomic			MAG	Passed QC and dereplication (not E. lenta)	NCBI	GCA_958412855.1	g__Anaerotardibacter;s__Anaerotardibacter sp000435675	1742591	0.54	8	946326	92.15	0	Germany	Europe	Germany			2018	Human	Fecal
	GCA_958412915.1_ERR9578256_bin.6_MetaWRAP_v1.3_MAG_genomic			MAG	Passed QC and dereplication (not E. lenta)	NCBI	GCA_958412915.1	g__Anaerotardibacter;s__Anaerotardibacter sp900556585	1853850	0.44	12	266956	100	0.02	Germany	Europe	Germany			2018	Human	Fecal
	GCA_958417605.1_ERR9762700_bin.12_MetaWRAP_v1.3_MAG_genomic			MAG	Passed QC and dereplication (not E. lenta)	NCBI	GCA_958417605.1	g__Anaerotardibacter;s__Anaerotardibacter sp000436075	1818307	0.53	18	284033	100	0.24	Sweden	Europe	Sweden			2019	Human	Fecal
	GCA_958418935.1_ERR9762687_bin.37_MetaWRAP_v1.3_MAG_genomic			MAG	Passed QC and dereplication (not E. lenta)	NCBI	GCA_958418935.1	g__Slackia_A;s__Slackia_A isoflavoniconvertens	1958606	0.58	130	21869	92.15	0.06	Sweden	Europe	Sweden			2019	Human	Fecal
	GCA_958419795.1_ERR9578218_bin.42_MetaWRAP_v1.3_MAG_genomic			MAG	Passed QC and dereplication (not E. lenta)	NCBI	GCA_958419795.1	g__Anaerotardibacter;s__Anaerotardibacter sp000435475	1845211	0.45	50	58963	97.73	0.12	Germany	Europe	Germany			2018	Human	Fecal
	GCA_958420665.1_ERR9578251_bin.20_MetaWRAP_v1.3_MAG_genomic			MAG	Passed QC and dereplication (not E. lenta)	NCBI	GCA_958420665.1	g__Anaerotardibacter;s__Anaerotardibacter sp900753095	1793998	0.58	121	21307	98.07	0	Germany	Europe	Germany			2018	Human	Fecal
	GCA_958420695.1_ERR9578252_bin.53_MetaWRAP_v1.3_MAG_genomic			MAG	Passed QC and dereplication (not E. lenta)	NCBI	GCA_958420695.1	g__Anaerotardibacter;s__Anaerotardibacter sp000435675	1621002	0.54	107	20550	87.88	0	Germany	Europe	Germany			2018	Human	Fecal
	GCA_958422855.1_ERR9762699_bin.15_MetaWRAP_v1.3_MAG_genomic			MAG	Passed QC and dereplication (not E. lenta)	NCBI	GCA_958422855.1	g__Anaerotardibacter;s__Anaerotardibacter sp900555755	1992524	0.56	14	474629	99.92	0.03	Sweden	Europe	Sweden			2019	Human	Fecal
	GCA_958423595.1_SRR18940285_bin.11_MetaWRAP_v1.3_MAG_genomic			MAG	Passed QC and dereplication (not E. lenta)	NCBI	GCA_958423595.1	g__Anaerotardibacter;s__Anaerotardibacter sp000435675	1728984	0.55	121	22622	96.45	1.39			not provided			2020	Human	Fecal
	GCA_958424055.1_ERR9578317_bin.47_MetaWRAP_v1.3_MAG_genomic			MAG	Passed QC and dereplication (not E. lenta)	NCBI	GCA_958424055.1	g__Slackia_A;s__Slackia_A isoflavoniconvertens	2045771	0.58	143	19786	92.12	0.31	Germany	Europe	Germany			2018	Human	Fecal
	GCA_958425915.1_ERR9762688_bin.8_MetaWRAP_v1.3_MAG_genomic			MAG	Passed QC and dereplication (not E. lenta)	NCBI	GCA_958425915.1	g__Anaerotardibacter;s__Anaerotardibacter sp900544455	1879350	0.53	19	333313	98.85	0.02	Sweden	Europe	Sweden			2019	Human	Fecal
	GCA_958426125.1_ERR9762693_bin.25_MetaWRAP_v1.3_MAG_genomic			MAG	Passed QC and dereplication (not E. lenta)	NCBI	GCA_958426125.1	g__Anaerotardibacter;s__Anaerotardibacter sp900753095	1977216	0.58	24	152883	100	0.83	Sweden	Europe	Sweden			2019	Human	Fecal
	GCA_958426365.1_SRR18940286_bin.6_MetaWRAP_v1.3_MAG_genomic			MAG	Passed QC and dereplication (not E. lenta)	NCBI	GCA_958426365.1	g__Anaerotardibacter;s__Anaerotardibacter sp000435475	2008770	0.45	21	209909	97.54	0.27			not provided			2020	Human	Fecal
	GCA_958427765.1_ERR9762710_bin.11_MetaWRAP_v1.3_MAG_genomic			MAG	Passed QC and dereplication (not E. lenta)	NCBI	GCA_958427765.1	g__Anaerotardibacter;s__Anaerotardibacter sp000434775	1503218	0.45	21	107907	98.69	0.09	Sweden	Europe	Sweden			2019	Human	Fecal
	GCA_958427925.1_ERR9578225_bin.30_MetaWRAP_v1.3_MAG_genomic			MAG	Passed QC and dereplication (not E. lenta)	NCBI	GCA_958427925.1	g__UMGS1519;s__UMGS1519 sp900552585	1887365	0.61	104	27600	98.88	0.9	Germany	Europe	Germany			2018	Human	Fecal
	GCA_958431745.1_ERR8263762_bin.23_MetaWRAP_v1.3_MAG_genomic			MAG	Passed QC and dereplication (not E. lenta)	NCBI	GCA_958431745.1	g__Anaerotardibacter;s__Anaerotardibacter sp000436075	1761765	0.53	23	148852	100	0.09			not provided				Human	Fecal
	GCA_958431815.1_ERR8263780_bin.14_MetaWRAP_v1.3_MAG_genomic			MAG	Passed QC and dereplication (not E. lenta)	NCBI	GCA_958431815.1	g__Anaerotardibacter;s__	1910195	0.56	24	182986	100	0.01			not provided				Human	Fecal
	GCA_958435045.1_SRR18940288_bin.21_MetaWRAP_v1.3_MAG_genomic			MAG	Passed QC and dereplication (not E. lenta)	NCBI	GCA_958435045.1	g__Anaerotardibacter;s__Anaerotardibacter sp000436075	1954990	0.53	53	77431	100	0.88			not provided			2020	Human	Fecal
	GCA_958436125.1_SRR22541648_bin.13_MetaWRAP_v1.3_MAG_genomic			MAG	Passed QC and dereplication (not E. lenta)	NCBI	GCA_958436125.1	g__Adlercreutzia;s__Adlercreutzia equolifaciens	2334472	0.64	303	9353	85.53	0.25	China	Asia	China			2018-03-08	Human	Fecal
	GCA_958438155.1_ERR8263850_bin.26_MetaWRAP_v1.3_MAG_genomic			MAG	Passed QC and dereplication (not E. lenta)	NCBI	GCA_958438155.1	g__Anaerotardibacter;s__Anaerotardibacter sp000431675	1831501	0.45	18	149910	100	0.19			not provided				Human	Fecal
	GCA_958446455.1_ERR9609794_bin.16_MetaWRAP_v1.3_MAG_genomic			MAG	Passed QC and dereplication (not E. lenta)	NCBI	GCA_958446455.1	g__Slackia_A;s__Slackia_A isoflavoniconvertens	2178244	0.57	142	21511	95.74	0.04	China	Asia	China			2015	Human	Fecal
	GCA_958447055.1_ERR4316486_bin.24_MetaWRAP_v1.3_MAG_genomic			MAG	Passed QC and dereplication (not E. lenta)	NCBI	GCA_958447055.1	g__Slackia_A;s__Slackia_A isoflavoniconvertens	1882893	0.58	238	9619	83.72	0.03			not provided				Human	Fecal
	GCA_958450755.1_SRR17382091_bin.36_MetaWRAP_v1.3_MAG_genomic			MAG	Passed QC and dereplication (not E. lenta)	NCBI	GCA_958450755.1	g__Anaerotardibacter;s__Anaerotardibacter sp900542265	1892398	0.45	150	18726	94.69	0.1			not provided			2019-12	Human	Fecal
	GCA_958451445.1_SRR17798030_bin.11_MetaWRAP_v1.3_MAG_genomic			MAG	Passed QC and dereplication (not E. lenta)	NCBI	GCA_958451445.1	g__Anaerotardibacter;s__Anaerotardibacter sp000435475	1865542	0.45	8	299929	87.67	0.1	China	Asia	China			2020-04/2020-11	Human	Fecal
	GCA_958451655.1_SRR17798030_bin.29_MetaWRAP_v1.3_MAG_genomic			MAG	Passed QC and dereplication (not E. lenta)	NCBI	GCA_958451655.1	g__Aphodovivens;s__Aphodovivens avicola	2121153	0.66	49	78472	97.76	0.27	China	Asia	China			2020-04/2020-11	Human	Fecal
	GCA_958452545.1_SRR18940297_bin.3_MetaWRAP_v1.3_MAG_genomic			MAG	Passed QC and dereplication (not E. lenta)	NCBI	GCA_958452545.1	g__Gordonibacter;s__Gordonibacter urolithinfaciens	2858200	0.67	200	20645	82.1	0.24			not provided			2020	Human	Fecal
	GCA_958452575.1_SRR18940297_bin.29_MetaWRAP_v1.3_MAG_genomic			MAG	Passed QC and dereplication (not E. lenta)	NCBI	GCA_958452575.1	g__Aphodovivens;s__	2221365	0.64	16	237110	100	1.74			not provided			2020	Human	Fecal
	GCA_958452755.1_SRR18940298_bin.50_MetaWRAP_v1.3_MAG_genomic			MAG	Passed QC and dereplication (not E. lenta)	NCBI	GCA_958452755.1	g__Aphodovivens;s__Aphodovivens avicola	2107888	0.65	43	78913	94.48	0.27			not provided			2020	Human	Fecal
	GCA_958453385.1_SRR18940306_bin.55_MetaWRAP_v1.3_MAG_genomic			MAG	Passed QC and dereplication (not E. lenta)	NCBI	GCA_958453385.1	g__Adlercreutzia;s__Adlercreutzia equolifaciens	2291791	0.64	197	15127	85.93	0.79			not provided			2020	Human	Fecal
	GCA_958454165.1_SRR18940294_bin.39_MetaWRAP_v1.3_MAG_genomic			MAG	Passed QC and dereplication (not E. lenta)	NCBI	GCA_958454165.1	g__Anaerotardibacter;s__Anaerotardibacter sp000435675	1783923	0.54	7	331866	98.83	0			not provided			2020	Human	Fecal
	GCA_958454405.1_SRR18940301_bin.37_MetaWRAP_v1.3_MAG_genomic			MAG	Passed QC and dereplication (not E. lenta)	NCBI	GCA_958454405.1	g__Enteroscipio;s__	2986651	0.66	127	38177	93.57	1.15			not provided			2020	Human	Fecal
	GCA_958454465.1_SRR18940303_bin.4_MetaWRAP_v1.3_MAG_genomic			MAG	Passed QC and dereplication (not E. lenta)	NCBI	GCA_958454465.1	g__CAJFUR01;s__CAJFUR01 sp904420575	3067533	0.65	217	21500	84.03	1			not provided			2020	Human	Fecal
	GCA_959017745.1_SRR20881979_bin.10_MetaWRAP_v1.3_MAG_genomic			MAG	Passed QC and dereplication (not E. lenta)	NCBI	GCA_959017745.1	g__Slackia_A;s__Slackia_A isoflavoniconvertens	1919731	0.58	52	52902	95.77	0.02	USA	Americas	USA			2019-01-15	Human	Fecal
	GCA_959019385.1_SRR20881981_bin.39_MetaWRAP_v1.3_MAG_genomic			MAG	Passed QC and dereplication (not E. lenta)	NCBI	GCA_959019385.1	g__Anaerotardibacter;s__Anaerotardibacter sp000436075	1700712	0.53	179	11976	91.91	2.03	USA	Americas	USA			2018-12-19	Human	Fecal
	GCA_959019485.1_SRR20881974_bin.7_MetaWRAP_v1.3_MAG_genomic			MAG	Passed QC and dereplication (not E. lenta)	NCBI	GCA_959019485.1	g__Anaerotardibacter;s__Anaerotardibacter sp900542265	1945832	0.46	41	83460	100	0.11	USA	Americas	USA			2019-05-01	Human	Fecal
	GCA_959022735.1_ERR10149227_bin.20_MetaWRAP_v1.3_MAG_genomic			MAG	Passed QC and dereplication (not E. lenta)	NCBI	GCA_959022735.1	g__Gordonibacter;s__Gordonibacter pamelaeae	2956520	0.67	222	20058	80.9	0.28	South Korea	Asia	South Korea			2020-04-03	Human	Fecal
	GCA_959599565.1_SRR16280072_bin.38_MetaWRAP_v1.3_MAG_genomic			MAG	Passed QC and dereplication (not E. lenta)	NCBI	GCA_959599565.1	g__MGBC163016;s__MGBC163016 sp910588985	1791087	0.54	21	122254	92.9	0.05	China	Asia	China			2019-05-01/2020-10-30	Human	Fecal
	GCA_959600055.1_SRR16280119_bin.48_MetaWRAP_v1.3_MAG_genomic			MAG	Passed QC and dereplication (not E. lenta)	NCBI	GCA_959600055.1	g__Anaerotardibacter;s__Anaerotardibacter sp000435475	1978705	0.45	12	219796	97.44	0.19	China	Asia	China			2019-05-01/2020-10-30	Human	Fecal
	GCA_959600105.1_SRR16280122_bin.38_MetaWRAP_v1.3_MAG_genomic			MAG	Passed QC and dereplication (not E. lenta)	NCBI	GCA_959600105.1	g__Anaerotardibacter;s__Anaerotardibacter sp000431675	1842433	0.45	6	486055	100	0.17	China	Asia	China			2019-05-01/2020-10-30	Human	Fecal
	GCA_959601775.1_SRR16279930_bin.44_MetaWRAP_v1.3_MAG_genomic			MAG	Passed QC and dereplication (not E. lenta)	NCBI	GCA_959601775.1	g__Anaerotardibacter;s__Anaerotardibacter sp000434775	1551841	0.45	16	152420	91.75	0.15	China	Asia	China			2019-05-01/2020-10-30	Human	Fecal
	GCA_959602445.1_SRR16244398_bin.44_MetaWRAP_v1.3_MAG_genomic			MAG	Passed QC and dereplication (not E. lenta)	NCBI	GCA_959602445.1	g__Anaerotardibacter;s__Anaerotardibacter sp900544455	1929047	0.53	22	110747	99.89	0.06	Malaysia	Asia	Malaysia			2020-11-03	Human	Fecal
	GCA_959602815.1_SRR16244405_bin.45_MetaWRAP_v1.3_MAG_genomic			MAG	Passed QC and dereplication (not E. lenta)	NCBI	GCA_959602815.1	g__Anaerotardibacter;s__Anaerotardibacter sp000435475	2005613	0.45	36	94017	89.26	0.34	Malaysia	Asia	Malaysia			2020-12-02	Human	Fecal
	GCA_959604485.1_SRR16280124_bin.18_MetaWRAP_v1.3_MAG_genomic			MAG	Passed QC and dereplication (not E. lenta)	NCBI	GCA_959604485.1	g__Anaerotardibacter;s__Anaerotardibacter sp000435675	1727791	0.54	8	367424	92.33	0	China	Asia	China			2019-05-01/2020-10-30	Human	Fecal
	GCA_959607595.1_SRR16244405_bin.11_MetaWRAP_v1.3_MAG_genomic			MAG	Passed QC and dereplication (not E. lenta)	NCBI	GCA_959607595.1	g__Aphodovivens;s__Aphodovivens avicola	2146153	0.65	37	102417	84.88	0.43	Malaysia	Asia	Malaysia			2020-12-02	Human	Fecal
	GCA_959607715.1_SRR16280072_bin.10_MetaWRAP_v1.3_MAG_genomic			MAG	Passed QC and dereplication (not E. lenta)	NCBI	GCA_959607715.1	g__Anaerotardibacter;s__	1684622	0.6	25	92296	99.78	0.98	China	Asia	China			2019-05-01/2020-10-30	Human	Fecal
	GCA_959608705.1_SRR16280128_bin.12_MetaWRAP_v1.3_MAG_genomic			MAG	Passed QC and dereplication (not E. lenta)	NCBI	GCA_959608705.1	g__Anaerotardibacter;s__Anaerotardibacter sp000436075	1834343	0.53	53	40838	98.56	0.28	China	Asia	China			2019-05-01/2020-10-30	Human	Fecal
	GCA_963557825.1_ERS329803_bin4_genomic			MAG	Passed QC and dereplication (not E. lenta)	NCBI	GCA_963557825.1	g__;s__	2071161	0.59	45	129054	98.71	0.35	USA	Americas	USA			2006	Cat	Fecal
	GCA_963558515.1_SRS15957004_bin65_genomic			MAG	Passed QC and dereplication (not E. lenta)	NCBI	GCA_963558515.1	g__Slackia_A;s__Slackia_A sp900553775	2276214	0.62	51	111697	91.32	0.04	China	Asia	China			2022	Cat	Fecal
	GCA_963559755.1_SRS10476988_bin21_genomic			MAG	Passed QC and dereplication (not E. lenta)	NCBI	GCA_963559755.1	g__Slackia_A;s__	2434797	0.61	315	10553	94.33	0.41	USA	Americas	USA			2019	Cat	Fecal
	GCA_963559835.1_SRS10476995_bin36_genomic			MAG	Passed QC and dereplication (not E. lenta)	NCBI	GCA_963559835.1	g__CAAEEV01;s__	2377209	0.62	107	35545	95.34	2.2	USA	Americas	USA			2019	Cat	Fecal
	GCA_963621105.1_G02649-L1_cleanbin_000019_GreatApes_genomic			MAG	Passed QC and dereplication (not E. lenta)	NCBI	GCA_963621105.1	g__Anaerotardibacter;s__	1760525	0.62	159	16107	98.65	3.59	Cote d'Ivoire	Africa	Cote d'Ivoire			2001/2014	Chimpanzee	Fecal
	GCA_963622925.1_H07633-L1_cleanbin_000022_GreatApes_genomic			MAG	Passed QC and dereplication (not E. lenta)	NCBI	GCA_963622925.1	g__Anaerotardibacter;s__	1547157	0.55	188	11875	95.5	0.79	Uganda	Africa	Uganda			2011	Gorilla	Fecal
	GCA_963625925.1_H07631-L1_cleanbin_000018_GreatApes_genomic			MAG	Passed QC and dereplication (not E. lenta)	NCBI	GCA_963625925.1	g__Anaerotardibacter;s__	1699018	0.55	85	33563	92.52	0.06	Uganda	Africa	Uganda			2011	Gorilla	Fecal
	GCA_963643505.1_H07634-L1_cleanbin_000024_GreatApes_genomic			MAG	Passed QC and dereplication (not E. lenta)	NCBI	GCA_963643505.1	g__CAKUOV01;s__	2071643	0.56	31	222475	100	1.15	Uganda	Africa	Uganda			2011	Gorilla	Fecal
	GCA_963927525.1_metabat2_coassembly_bwa.604_MAG_genomic			MAG	Passed QC and dereplication (not E. lenta)	NCBI	GCA_963927525.1	g__Aveggerthella;s__Aveggerthella stercoripullorum	2162293	0.61	78	49216	89.04	2.08	United Kingdom	Europe	United Kingdom			2021-09-15	Chicken	Cecal
	GCA_963929595.1_metabat2_XCR1_HET_7840_bwa.7_MAG_genomic			MAG	Passed QC and dereplication (not E. lenta)	NCBI	GCA_963929595.1	g__Aphodovivens;s__Aphodovivens avicola	1991582	0.66	167	16063	100	0.17	United Kingdom	Europe	United Kingdom			2021-09-14	Chicken	Cecal
	GCA_963929825.1_metabat2_coassembly_bwa.38_MAG_genomic			MAG	Passed QC and dereplication (not E. lenta)	NCBI	GCA_963929825.1	g__Rubneribacter;s__Rubneribacter avistercoris	3115109	0.65	278	16755	89.75	3.33	United Kingdom	Europe	United Kingdom			2021-09-15	Chicken	Cecal
	GCA_963931205.1_metabat2_pooled_hifiasm.905_MAG_genomic			MAG	Passed QC and dereplication (not E. lenta)	NCBI	GCA_963931205.1	g__Aveggerthella;s__Aveggerthella excrementigallinarum	2286140	0.66	1	2286140	96.07	0.13	United Kingdom	Europe	United Kingdom			2021-09-15	Chicken	Cecal
	GCF_000023845.1_ASM2384v1_genomic	DSM 15641		Isolate	Passed QC and dereplication (not E. lenta)	NCBI	GCF_000023845.1	g__Cryptobacterium;s__Cryptobacterium curtum	1617804	0.51	1	1617804	99.97	0.01						1995	Human	Oral
	GCF_000270285.1_ASM27028v1_genomic	YY7918		Isolate	Passed QC and dereplication (not E. lenta)	NCBI	GCF_000270285.1	g__Enteroscipio;s__Enteroscipio sp000270285	3123671	0.56	1	3123671	99.99	0.46							Human	Unspecified GI tract
	GCF_000293015.1_SspCM382v1.0_genomic	CM382		Isolate	Passed QC and dereplication (not E. lenta)	NCBI	GCF_000293015.1	g__Slackia;s__Slackia exigua	2051910	0.62	25	279676	97.86	1.75			not determined				Human	Fecal
	GCF_000403355.2_Ente_caec_B7_V1_genomic	B7		Isolate	Passed QC and dereplication (not E. lenta)	NCBI	GCF_000403355.2	g__Adlercreutzia;s__Adlercreutzia caecimuris	2955616	0.64	6	2945518	99.88	0.09	USA	Americas	USA: Birmingham, AL				Mouse	Cecal
	GCF_000422625.1_ASM42262v1_genomic	DSM 19490		Isolate	Passed QC and dereplication (not E. lenta)	NCBI	GCF_000422625.1	g__Adlercreutzia;s__Adlercreutzia mucosicola	3009872	0.64	27	228546	99.6	0.89	Germany	Europe	Germany				Mouse	Ileal
	GCF_000435675.1_MGS298_genomic			MAG	Passed QC and dereplication (not E. lenta)	NCBI	GCF_000435675.1	g__Anaerotardibacter;s__Anaerotardibacter sp000435675	1788464	0.54	31	96773	97.79	0							Human	Unspecified GI tract
	GCF_000436075.1_MGS209_genomic			MAG	Passed QC and dereplication (not E. lenta)	NCBI	GCF_000436075.1	g__Anaerotardibacter;s__Anaerotardibacter sp000436075	1874265	0.53	80	46607	99.46	0.29							Human	Unspecified GI tract
	GCF_000814825.1_ASM81482v1_genomic	68-1-3		Isolate	Passed QC and dereplication (not E. lenta)	NCBI	GCF_000814825.1	g__Berryella;s__Berryella intestinalis	1967093	0.64	1	1967093	99.97	0.95	USA	Americas	USA: Ames, Iowa			2010	Swine	Ileal
	GCF_001643775.1_ASM164377v1_genomic	NPOH1		Isolate	Passed QC and dereplication (not E. lenta)	NCBI	GCF_001643775.1	g__Denitrobacterium;s__Denitrobacterium detoxificans	2446250	0.59	1	2446250	99.99	0.46	USA	Americas	USA: Iowa, Ames			1994-11	Cattle	Rumen
	GCF_002159895.1_ASM215989v1_genomic	An234A		Isolate	Passed QC and dereplication (not E. lenta)	NCBI	GCF_002159895.1	g__Gordonibacter;s__Gordonibacter urolithinfaciens	3540014	0.66	66	113974	99.98	1.52			not applicable			2016	Chicken	Cecal
	GCF_002159915.1_ASM215991v1_genomic	An230		Isolate	Passed QC and dereplication (not E. lenta)	NCBI	GCF_002159915.1	g__Rubneribacter;s__Rubneribacter sp002159915	3877025	0.64	70	118703	96.64	0.86			not applicable			2016	Chicken	Cecal
	GCF_003339815.1_ASM333981v1_genomic	DSM 16107		Isolate	Passed QC and dereplication (not E. lenta)	NCBI	GCF_003339815.1	g__Eggerthella;s__Eggerthella sinensis	4012476	0.65	75	117282	99.62	0.13	China	Asia	China: Hong Kong			1988	Human	Blood/Wound
	GCF_003725295.1_ASM372529v1_genomic	DSM 17537		Isolate	Passed QC and dereplication (not E. lenta)	NCBI	GCF_003725295.1	g__Slackia_A;s__Slackia_A faecicanis	1995252	0.63	19	520619	97.99	0.07			not applicable				Dog	Fecal
	GCF_003725995.1_ASM372599v1_genomic	DSM 24851		Isolate	Passed QC and dereplication (not E. lenta)	NCBI	GCF_003725995.1	g__Slackia_A;s__Slackia_A equolifaciens	2745526	0.6	50	109974	97.4	0.3			not applicable				Human	Fecal
	GCF_003726035.1_ASM372603v1_genomic	DSM 16106		Isolate	Passed QC and dereplication (not E. lenta)	NCBI	GCF_003726035.1	g__Paraeggerthella;s__Paraeggerthella hongkongensis	2801926	0.61	65	91131	99.92	0.62			not applicable				Human	Blood/Wound
	GCF_003788985.1_ASM378898v1_genomic	JCM 16058		Isolate	Passed QC and dereplication (not E. lenta)	NCBI	GCF_003788985.1	g__Gordonibacter;s__Gordonibacter urolithinfaciens	3236830	0.66	62	107270	99.97	0.28			not applicable				Human	Fecal
	GCF_004801615.1_ASM480161v1_genomic	NM80_B27		Isolate	Passed QC and dereplication (not E. lenta)	NCBI	GCF_004801615.1	g__Adlercreutzia;s__Adlercreutzia caecimuris	2776445	0.64	41	219238	99.77	0.21	Canada	Americas	Canada: Toronto			2015	Mouse	Unspecified GI tract
	GCF_008831035.1_ASM883103v1_genomic	DSM 104140		Isolate	Passed QC and dereplication (not E. lenta)	NCBI	GCF_008831035.1	g__Ellagibacter;s__Ellagibacter isourolithinifaciens	2462117	0.6	77	100872	98.48	0.66	Spain	Europe	Spain: Murcia			2016-06-15	Human	Fecal
	GCF_009677005.1_ASM967700v1_genomic	HF-4214		Isolate	Passed QC and dereplication (not E. lenta)	NCBI	GCF_009677005.1	g__Eggerthella;s__Eggerthella guodeyinii	3856630	0.66	30	369511	99.95	1.83	China	Asia	China			2018	Human	Fecal
	GCF_009755015.1_ASM975501v1_genomic	ResAG-59		Isolate	Passed QC and dereplication (not E. lenta)	NCBI	GCF_009755015.1	g__Gordonibacter;s__Gordonibacter urolithinfaciens	3664069	0.66	77	98836	99.99	2.77	Germany	Europe	Germany: Karlsruhe			2016-07-25	Human	Fecal
	GCF_009755265.1_ASM975526v1_genomic	ResAG-91		Isolate	Passed QC and dereplication (not E. lenta)	NCBI	GCF_009755265.1	g__Adlercreutzia;s__Adlercreutzia hattorii	2798076	0.63	74	107842	99.95	0.5	Germany	Europe	Germany: Karlsruhe			2016-07-21	Human	Fecal
	GCF_009767905.1_ASM976790v1_genomic	NM66_B29		Isolate	Passed QC and dereplication (not E. lenta)	NCBI	GCF_009767905.1	g__Adlercreutzia;s__Adlercreutzia mucosicola	2886183	0.65	67	84448	99.89	0.21	Canada	Americas	Canada: Toronto			2015	Mouse	Unspecified GI tract
	GCF_009834925.2_ASM983492v2_genomic	HF-1101		Isolate	Passed QC and dereplication (not E. lenta)	NCBI	GCF_009834925.2	g__Eggerthella;s__Eggerthella guodeyinii	4175177	0.66	1	4175177	99.95	0.95	China	Asia	China			2016	Human	Fecal
	GCF_009874275.1_ASM987427v1_genomic	IPLA 37004		Isolate	Passed QC and dereplication (not E. lenta)	NCBI	GCF_009874275.1	g__Adlercreutzia;s__Adlercreutzia equolifaciens	2663312	0.64	150	101827	99.92	0.06	Spain	Europe	Spain			2016-01-01	Human	Fecal
	GCF_009911695.1_ASM991169v1_genomic	P55		Isolate	Passed QC and dereplication (not E. lenta)	NCBI	GCF_009911695.1	g__Enterorhabdus;s__Enterorhabdus sp009911695	2775196	0.68	289	22281	97.37	0	China	Asia	China:Beijing			2016-06-28	Mouse	Fecal
	GCF_009917565.1_ASM991756v1_genomic	1xD42-21		Isolate	Passed QC and dereplication (not E. lenta)	NCBI	GCF_009917565.1	g__Adlercreutzia;s__Adlercreutzia caecimuris	2887373	0.64	68	144712	99.84	0.09	China	Asia	China:Beijing			2016-06-28	Mouse	Fecal
	GCF_009927985.1_ASM992798v1_genomic	D2-1X-25		Isolate	Passed QC and dereplication (not E. lenta)	NCBI	GCF_009927985.1	g__Adlercreutzia;s__Adlercreutzia muris	2803991	0.65	92	59037	99.99	0.07	China	Asia	China:Beijing			2016-06-28	Mouse	Fecal
	GCF_011038935.1_ASM1103893v1_genomic	ZJ138		Isolate	Passed QC and dereplication (not E. lenta)	NCBI	GCF_011038935.1	g__ZJ141;s__ZJ141 sp011038965	2324150	0.55	50	92111	99.34	0.65	China	Asia	China			2019-08-02	Marmot	Unspecified
	GCF_011038965.1_ASM1103896v1_genomic	ZJ141		Isolate	Passed QC and dereplication (not E. lenta)	NCBI	GCF_011038965.1	g__ZJ141;s__ZJ141 sp011038965	2290006	0.55	56	126621	98.59	0.55	China	Asia	China			2019-08-02	Marmot	Unspecified
	GCF_011038975.1_ASM1103897v1_genomic	ZJ176		Isolate	Passed QC and dereplication (not E. lenta)	NCBI	GCF_011038975.1	g__CAAEEV01;s__CAAEEV01 sp011038975	2723730	0.65	49	129170	99.71	2.02	China	Asia	China			2018-07-30	Marmot	Unspecified
	GCF_011038995.1_ASM1103899v1_genomic	ZJ242		Isolate	Passed QC and dereplication (not E. lenta)	NCBI	GCF_011038995.1	g__CAAEEV01;s__CAAEEV01 sp013185065	2689066	0.65	110	55445	99.34	2.86	China	Asia	China			2018-07-29	Marmot	Unspecified
	GCF_011039055.1_ASM1103905v1_genomic	ZJ154		Isolate	Passed QC and dereplication (not E. lenta)	NCBI	GCF_011039055.1	g__ZJ304;s__ZJ304 sp011039075	2006929	0.47	45	91156	98.28	0.61	China	Asia	China			2018-07-30	Marmot	Unspecified
	GCF_011039075.1_ASM1103907v1_genomic	ZJ304		Isolate	Passed QC and dereplication (not E. lenta)	NCBI	GCF_011039075.1	g__ZJ304;s__ZJ304 sp011039075	1998085	0.46	31	163835	98.31	0.4	China	Asia	China			2018-07-30	Marmot	Unspecified
	GCF_011040415.1_ASM1104041v1_genomic	zg-893		Isolate	Passed QC and dereplication (not E. lenta)	NCBI	GCF_011040415.1	g__D16-34;s__D16-34 sp011392455	2729316	0.63	43	138337	99.98	0.95	China	Asia	China: Yushu prefecture, Qinghai Province			2018-08	Marmot	Fecal
	GCF_011392455.1_ASM1139245v1_genomic	zg-886		Isolate	Passed QC and dereplication (not E. lenta)	NCBI	GCF_011392455.1	g__D16-34;s__D16-34 sp011392455	2667117	0.63	37	229272	99.85	1.12	China	Asia	China: Yushu Prefecture, Qinghai Province			2018-08	Marmot	Fecal
	GCF_011392475.1_ASM1139247v1_genomic	zg-887		Isolate	Passed QC and dereplication (not E. lenta)	NCBI	GCF_011392475.1	g__D16-34;s__D16-34 sp011392455	2650311	0.63	55	139423	99.97	1.34	China	Asia	China: Yushu Prefecture, Qinghai Province			2018-08	Marmot	Fecal
	GCF_011405655.1_ASM1140565v1_genomic	8CFCBH1		Isolate	Passed QC and dereplication (not E. lenta)	NCBI	GCF_011405655.1	g__Adlercreutzia;s__Adlercreutzia hattorii	2908404	0.63	1	2908404	99.96	0.99	Japan	Asia	Japan				Human	Fecal
	GCF_013155505.1_ASM1315550v1_genomic	zg-997		Isolate	Passed QC and dereplication (not E. lenta)	NCBI	GCF_013155505.1	g__Berryella;s__Berryella sp013201155	1808311	0.67	7	335925	93.75	0.72	China	Asia	China: Yushu Prefecture, Qinghai Province			2018-08	Marmot	Lung
	GCF_013155515.1_ASM1315551v1_genomic	zg-1084		Isolate	Passed QC and dereplication (not E. lenta)	NCBI	GCF_013155515.1	g__Berryella;s__Berryella sp013201155	1800147	0.66	7	364446	92.64	0.7	China	Asia	China: Yushu Prefecture, Qinghai Province			2018-08	Marmot	Lung
	GCF_013185065.1_ASM1318506v1_genomic	ZJ473		Isolate	Passed QC and dereplication (not E. lenta)	NCBI	GCF_013185065.1	g__CAAEEV01;s__CAAEEV01 sp013185065	2629492	0.65	119	39797	99.86	1.01	China	Asia	China			2018-07-29	Marmot	Unspecified
	GCF_013201155.1_ASM1320115v1_genomic	zg-1050		Isolate	Passed QC and dereplication (not E. lenta)	NCBI	GCF_013201155.1	g__Berryella;s__Berryella sp013201155	1803107	0.66	1	1803107	94.25	0.6	China	Asia	China: Yushu Prefecture, Qinghai Province			2018-08	Marmot	Lung
	GCF_014192995.1_ASM1419299v1_genomic	DSM 22006		Isolate	Passed QC and dereplication (not E. lenta)	NCBI	GCF_014192995.1	g__Slackia_A;s__Slackia_A isoflavoniconvertens	2318650	0.58	3	1482349	97.56	0.14	Germany	Europe	Germany: Nuthetal				Human	Unspecified
	GCF_014253025.1_ASM1425302v1_genomic	N22		Isolate	Passed QC and dereplication (not E. lenta)	NCBI	GCF_014253025.1	g__Gordonibacter;s__Gordonibacter massiliensis	3745581	0.65	31	255122	99.97	0.44	China	Asia	China:Beijing			2018-06-01	Human	Fecal
	GCF_014287365.1_ASM1428736v1_genomic	NSJ-70		Isolate	Passed QC and dereplication (not E. lenta)	NCBI	GCF_014287365.1	g__Eggerthella;s__Eggerthella guodeyinii	4030234	0.66	24	450289	99.97	0.58	China	Asia	China:Beijing			2018-06-01	Human	Fecal
	GCF_015062615.1_ASM1506261v1_genomic	SIG41		MAG	Passed QC and dereplication (not E. lenta)	NCBI	GCF_015062615.1	g__Denitrobacterium;s__Denitrobacterium detoxificans_A	2375385	0.59	10	562880	99.99	0.77	USA	Americas	USA: Santa Barbara Zoo			2016-06-16	Goat	Fecal
	GCF_016865385.1_ASM1686538v1_genomic	DSM 18785		Isolate	Passed QC and dereplication (not E. lenta)	NCBI	GCF_016865385.1	g__Adlercreutzia;s__Adlercreutzia equolifaciens	2929991	0.63	1	2929991	99.79	0.52	Japan	Asia	Japan			2004	Human	Cecal
	GCF_018363895.1_ASM1836389v1_genomic	L3_108_077G1_dasL3_108_077G1_concoct_25_sub		MAG	Passed QC and dereplication (not E. lenta)	NCBI	GCF_018363895.1	g__Gordonibacter;s__Gordonibacter pamelaeae	3675297	0.66	62	118320	99.98	0.55	USA	Americas	USA: Pittsburgh, Magee-Womens Hospital of UPMC			2016/2019	Human	Fecal
	GCF_018377015.1_ASM1837701v1_genomic	L3_063_000G1_dasL3_063_000G1_metabat.metabat.12		MAG	Passed QC and dereplication (not E. lenta)	NCBI	GCF_018377015.1	g__Slackia_A;s__Slackia_A isoflavoniconvertens	2072390	0.58	36	95690	98.34	0.02	USA	Americas	USA: Pittsburgh, Magee-Womens Hospital of UPMC			2016/2019	Human	Fecal
	GCF_019731765.1_ASM1973176v1_genomic	K34_2		Isolate	Passed QC and dereplication (not E. lenta)	NCBI	GCF_019731765.1	g__Gordonibacter;s__Gordonibacter massiliensis	3864007	0.65	29	232298	98.01	0.97	China	Asia	China			2020-03-01	Human	Fecal
	GCF_019972915.1_ASM1997291v1_genomic	9CBH6		Isolate	Passed QC and dereplication (not E. lenta)	NCBI	GCF_019972915.1	g__Adlercreutzia;s__Adlercreutzia equolifaciens	2858962	0.63	42	158258	99.97	1.55	Japan	Asia	Japan				Human	Fecal
	GCF_020554275.1_ASM2055427v1_genomic	DFI.5.73		Isolate	Passed QC and dereplication (not E. lenta)	NCBI	GCF_020554275.1	g__Eggerthella;s__Eggerthella sinensis	4038774	0.65	80	422940	99.16	0.09	USA	Americas	USA:Chicago				Human	Fecal
	GCF_020554605.1_ASM2055460v1_genomic	SL.1.24		Isolate	Passed QC and dereplication (not E. lenta)	NCBI	GCF_020554605.1	g__Gordonibacter;s__Gordonibacter urolithinfaciens	3631705	0.66	49	361379	100	0.56	USA	Americas	USA:Chicago				Human	Fecal
	GCF_020561365.1_ASM2056136v1_genomic	DFI.2.41		Isolate	Passed QC and dereplication (not E. lenta)	NCBI	GCF_020561365.1	g__Gordonibacter;s__Gordonibacter urolithinfaciens	3563044	0.66	77	170330	100	0.75	USA	Americas	USA:Chicago				Human	Fecal
	GCF_020742535.1_ASM2074253v1_genomic	ChiBcec19-146		MAG	Passed QC and dereplication (not E. lenta)	NCBI	GCF_020742535.1	g__Gordonibacter;s__Gordonibacter urolithinfaciens	3040158	0.67	134	36125	98.99	0.75	China	Asia	China:Beijing			2016-10-29	Chicken	Fecal
	GCF_020742705.1_ASM2074270v1_genomic	ChiGjej6B6-11269		MAG	Passed QC and dereplication (not E. lenta)	NCBI	GCF_020742705.1	g__Slackia_A;s__Slackia_A equolifaciens	2594063	0.6	212	18540	87.08	2	China	Asia	China:Guandong			2015-07-02	Chicken	Fecal
	GCF_020809885.1_ASM2080988v1_genomic	USAMLcec12-2067		MAG	Passed QC and dereplication (not E. lenta)	NCBI	GCF_020809885.1	g__Rubneribacter;s__Rubneribacter badeniensis	2907344	0.66	245	16537	91.34	0.23	USA	Americas	USA			2015-07-13	Chicken	Fecal
	GCF_021044775.1_ASM2104477v1_genomic	NSJ-152		Isolate	Passed QC and dereplication (not E. lenta)	NCBI	GCF_021044775.1	g__Paraeggerthella;s__Paraeggerthella hongkongensis_A	2832851	0.61	30	281759	99.95	0.02	China	Asia	China: Beijing			2021-05-11	Human	Fecal
	GCF_021771595.1_ASM2177159v1_genomic	S16_Bin2		MAG	Passed QC and dereplication (not E. lenta)	NCBI	GCF_021771595.1	g__Gordonibacter;s__Gordonibacter pamelaeae	3673839	0.66	139	49850	99.97	0.94	Canada	Americas	Canada: Calgary			2018-08-31	Rat	Cecal
	GCF_022136775.1_NA_genomic	DFI.4.34		Isolate	Passed QC and dereplication (not E. lenta)	NCBI	GCF_022136775.1	g__Adlercreutzia;s__Adlercreutzia equolifaciens	2650042	0.63	75	93303	99.37	0.37	USA	Americas	USA:Chicago				Human	Fecal
	GCF_022669055.1_ASM2266905v1_genomic	JBNU-10		Isolate	Passed QC and dereplication (not E. lenta)	NCBI	GCF_022669055.1	g__Enterorhabdus;s__Enterorhabdus sp910589695	2790983	0.69	6	618100	98.17	0.42	South Korea	Asia	South Korea: Iksan			2018-10-31	Japanese rhinoceros beetle	Fecal
	GCF_022798605.1_ASM2279860v1_genomic	ABMPRH_68_2		MAG	Passed QC and dereplication (not E. lenta)	NCBI	GCF_022798605.1	g__Adlercreutzia;s__Adlercreutzia caecimuris	2642292	0.64	62	77285	91.93	0.41	USA	Americas	USA: Knoxville, TN			2017-11-22/2017-12-12	Mouse	Fecal
	GCF_023148135.1_ASM2314813v1_genomic	EYE_27		Isolate	Passed QC and dereplication (not E. lenta)	NCBI	GCF_023148135.1	g__Slackia;s__Slackia exigua	2108470	0.62	12	616365	99.72	1.84	China	Asia	China:Shanxi			2019-10	Human	Ocular surface
	GCF_024460765.1_ASM2446076v1_genomic	DFI.9.8		Isolate	Passed QC and dereplication (not E. lenta)	NCBI	GCF_024460765.1	g__Gordonibacter;s__Gordonibacter pamelaeae	3528880	0.66	59	199013	100	0.15	USA	Americas	USA:Chicago				Human	Fecal
	GCF_024462535.1_ASM2446253v1_genomic	DFI.6.23		Isolate	Passed QC and dereplication (not E. lenta)	NCBI	GCF_024462535.1	g__Adlercreutzia;s__Adlercreutzia hattorii	3069852	0.63	769	244315	99.95	0.63	USA	Americas	USA:Chicago				Human	Fecal
	GCF_024609215.1_ASM2460921v3_genomic	SWB101512		Isolate	Passed QC and dereplication (not E. lenta)	NCBI	GCF_024609215.1	g__Denitrobacterium;s__Denitrobacterium sp024609215	2495890	0.62	44	227823	99.48	1.4	China	Asia	China			2021	Human	Bronchoalveolar lavage
	GCF_024623245.1_ASM2462324v1_genomic	DSM 29508		Isolate	Passed QC and dereplication (not E. lenta)	NCBI	GCF_024623245.1	g__Adlercreutzia;s__Adlercreutzia muris	2738339	0.65	36	148106	99.99	0.15	Germany	Europe	Germany: Freising			2014-08-01	Mouse	Unspecified GI tract
	GCF_024623275.1_ASM2462327v1_genomic	DSM 21839		Isolate	Passed QC and dereplication (not E. lenta)	NCBI	GCF_024623275.1	g__Adlercreutzia;s__Adlercreutzia caecimuris	2737105	0.64	29	207388	99.68	0.1	Germany	Europe	Germany: Freising			2004-01-10	Mouse	Cecal
	GCF_025629275.1_ASM2562927v1_genomic	1552		Isolate	Passed QC and dereplication (not E. lenta)	NCBI	GCF_025629275.1	g__Adlercreutzia;s__Adlercreutzia muris	2744344	0.65	38	152284	99.99	0	France	Europe	France:Nantes			2021	Mouse	Fecal
	GCF_025993295.1_ASM2599329v1_genomic	VEG01_HIC_0063		MAG	Passed QC and dereplication (not E. lenta)	NCBI	GCF_025993295.1	g__Adlercreutzia;s__Adlercreutzia equolifaciens	2819786	0.64	1	2819786	99.99	1.14			missing			2020	Human	Fecal
	GCF_026168935.1_ASM2616893v1_genomic	bin_32_DannyCat		MAG	Passed QC and dereplication (not E. lenta)	NCBI	GCF_026168935.1	g__Slackia_A;s__Slackia_A sp900553655	2024378	0.58	17	218845	98.32	0	USA	Americas	USA: CA			2022	Cat	Fecal
	GCF_027677145.1_ASM2767714v1_genomic	TM12-20A		Isolate	Passed QC and dereplication (not E. lenta)	NCBI	GCF_027677145.1	g__Adlercreutzia;s__Adlercreutzia equolifaciens	2769949	0.63	38	234442	99.97	1.45	China	Asia	China: Shenzhen			2014-02-01	Human	Fecal
	GCF_028728005.1_ASM2872800v1_genomic	SUG1869		MAG	Passed QC and dereplication (not E. lenta)	NCBI	GCF_028728005.1	g__Ellagibacter;s__Ellagibacter isourolithinifaciens	1981407	0.61	279	9804	95.02	1.13	Canada	Americas	Canada:Lacombe			2020	Swine	Fecal
	GCF_029098285.1_ASM2909828v1_genomic	SUG1367		MAG	Passed QC and dereplication (not E. lenta)	NCBI	GCF_029098285.1	g__Ellagibacter;s__Ellagibacter isourolithinifaciens	2217484	0.61	227	15271	97.23	3.95	Canada	Americas	Canada:Lacombe			2018	Swine	Fecal
	GCF_030077735.1_ASM3007773v1_genomic	KGMB12511		Isolate	Passed QC and dereplication (not E. lenta)	NCBI	GCF_030077735.1	g__Gordonibacter;s__Gordonibacter avicola	3326705	0.6	33	195068	99.84	0.12	South Korea	Asia	South Korea			2018-11-29	Human	Fecal
	GCF_030223695.1_ASM3022369v1_genomic	UMB0191B		Isolate	Passed QC and dereplication (not E. lenta)	NCBI	GCF_030223695.1	g__Slackia;s__Slackia exigua	1915680	0.62	15	541145	98.66	0.67	USA	Americas	USA: Maywood, IL				Human	Urine
	GCF_030418435.1_ASM3041843v1_genomic	RACS_AR49		Isolate	Passed QC and dereplication (not E. lenta)	NCBI	GCF_030418435.1	g__Gordonibacter;s__Gordonibacter urolithinfaciens	3518423	0.66	18	379150	99.96	0.65	Austria	Europe	Austria: Vienna			2019-07	Human	Unspecified GI tract
	GCF_030418485.1_ASM3041848v1_genomic	RACS_AR68		Isolate	Passed QC and dereplication (not E. lenta)	NCBI	GCF_030418485.1	g__Gordonibacter;s__Gordonibacter urolithinfaciens	3313255	0.66	12	597721	99.98	0.64	Austria	Europe	Austria: Vienna			2019-07	Human	Unspecified GI tract
	GCF_030532105.1_ASM3053210v1_genomic	S30M_St_54		MAG	Passed QC and dereplication (not E. lenta)	NCBI	GCF_030532105.1	g__Slackia_A;s__Slackia_A piriformis	2062442	0.58	92	42970	89.9	0.5	Germany	Europe	Germany: Zoo Saarbruecken			2021-12-18	Cat	Fecal
	GCF_030826255.1_ASM3082625v1_genomic	RAGGC_49		MAG	Passed QC and dereplication (not E. lenta)	NCBI	GCF_030826255.1	g__Adlercreutzia;s__Adlercreutzia equolifaciens	2467196	0.64	71	60308	99.68	0.01	USA	Americas	USA			2019	Human	Unspecified GI tract
	GCF_031294585.1_ASM3129458v1_genomic	D4_SB_33		MAG	Passed QC and dereplication (not E. lenta)	NCBI	GCF_031294585.1	g__Slackia_A;s__Slackia_A isoflavoniconvertens	2208468	0.57	58	76314	98.46	0.02	Belgium	Europe	Belgium			2022-05-01	Human	Fecal
	GCF_034091765.1_ASM3409176v1_genomic	SUG2283		MAG	Passed QC and dereplication (not E. lenta)	NCBI	GCF_034091765.1	g__Berryella;s__Berryella intestinalis	1821064	0.63	149	17429	96.39	1.76	Canada	Americas	Canada: Lacombe			2020	Swine	Fecal
	GCF_034180685.1_ASM3418068v1_genomic	SUG2287		MAG	Passed QC and dereplication (not E. lenta)	NCBI	GCF_034180685.1	g__Ellagibacter;s__Ellagibacter isourolithinifaciens	1943695	0.61	251	10910	93.44	2.51	Canada	Americas	Canada: Lacombe			2020	Swine	Fecal
	GCF_035041995.1_ASM3504199v1_genomic	UbedaLab1		Isolate	Passed QC and dereplication (not E. lenta)	NCBI	GCF_035041995.1	g__Adlercreutzia;s__Adlercreutzia mucosicola	2839325	0.64	141	52838	99.98	0.25	Spain	Europe	Spain: Valencia			2016-01-01	Mouse	Fecal
	GCF_035830635.1_ASM3583063v1_genomic	R25		Isolate	Passed QC and dereplication (not E. lenta)	NCBI	GCF_035830635.1	g__Adlercreutzia;s__	2901734	0.63	61	189711	99.7	0.02	China	Asia	China			2023-07-15	Plateau pika	Unspecified GI tract
	GCF_035830675.1_ASM3583067v1_genomic	R21		Isolate	Passed QC and dereplication (not E. lenta)	NCBI	GCF_035830675.1	g__Adlercreutzia;s__	2916529	0.64	71	100545	98.55	0.49	China	Asia	China			2023-07-14	Plateau pika	Unspecified GI tract
	GCF_035830715.1_ASM3583071v1_genomic	R22		Isolate	Passed QC and dereplication (not E. lenta)	NCBI	GCF_035830715.1	g__Adlercreutzia;s__	2848038	0.63	43	216491	99.94	0.19	China	Asia	China			2023-07-14	Plateau pika	Unspecified GI tract
	GCF_035989245.1_ASM3598924v1_genomic	R7		Isolate	Passed QC and dereplication (not E. lenta)	NCBI	GCF_035989245.1	g__Adlercreutzia;s__	2883824	0.64	43	139656	99.09	0.03	China	Asia	China:Qinghai province, Yushu			2023-06-30	Plateau pika	Unspecified
	GCF_036299305.1_ASM3629930v1_genomic	DOME_MAG_12755		MAG	Passed QC and dereplication (not E. lenta)	NCBI	GCF_036299305.1	g__Ellagibacter;s__Ellagibacter isourolithinifaciens	2103443	0.6	271	11368	92.19	3.01	USA	Americas	USA: Marshfield, WI				Human	Fecal
	GCF_036301385.1_ASM3630138v1_genomic	DOME_MAG_12219		MAG	Passed QC and dereplication (not E. lenta)	NCBI	GCF_036301385.1	g__Ellagibacter;s__Ellagibacter isourolithinifaciens	2121673	0.61	70	48861	99.98	1.38	USA	Americas	USA: Marshfield, WI				Human	Fecal
	GCF_036303965.1_ASM3630396v1_genomic	DOME_MAG_11068		MAG	Passed QC and dereplication (not E. lenta)	NCBI	GCF_036303965.1	g__Slackia_A;s__Slackia_A sp900553655	2106469	0.58	124	32945	96.72	0.53	USA	Americas	USA: Marshfield, WI				Human	Fecal
	GCF_036312505.1_ASM3631250v1_genomic	DOME_MAG_14722		MAG	Passed QC and dereplication (not E. lenta)	NCBI	GCF_036312505.1	g__Ellagibacter;s__Ellagibacter isourolithinifaciens	2279377	0.6	83	51472	97.08	2.44	USA	Americas	USA: Marshfield, WI				Human	Fecal
	GCF_036317985.1_ASM3631798v1_genomic	missing		Isolate	Passed QC and dereplication (not E. lenta)	NCBI	GCF_036317985.1	g__Slackia_A;s__Slackia_A isoflavoniconvertens	2199952	0.58	71	98453	99.89	0	Italy	Europe	Italy:Povo, fraction of Trento			2021-09-09	Human	Fecal
	GCF_036318005.1_ASM3631800v1_genomic	missing		Isolate	Passed QC and dereplication (not E. lenta)	NCBI	GCF_036318005.1	g__Slackia_A;s__Slackia_A isoflavoniconvertens	2004799	0.58	61	48849	89.84	0.13	Italy	Europe	Italy:Povo, fraction of Trento			2021-09-09	Human	Fecal
	GCF_036552065.1_ASM3655206v1_genomic	DOME_MAG_8919		MAG	Passed QC and dereplication (not E. lenta)	NCBI	GCF_036552065.1	g__Slackia_A;s__Slackia_A piriformis	2153247	0.57	112	39539	92.36	0.06	USA	Americas	USA: Marshfield, WI				Human	Fecal
	GCF_036637975.1_ASM3663797v1_genomic	CGS1Y4-bin15		MAG	Passed QC and dereplication (not E. lenta)	NCBI	GCF_036637975.1	g__Gordonibacter;s__	2714542	0.6	264	17960	91.41	0.1	China	Asia	China: Hunan			2022-02	Chinese giant salamander	Fecal
	GCF_036638695.1_ASM3663869v1_genomic	CGS1Y3-bin39		MAG	Passed QC and dereplication (not E. lenta)	NCBI	GCF_036638695.1	g__Gordonibacter;s__	2893514	0.6	319	17207	89.92	0.17	China	Asia	China: Hunan			2022-02	Chinese giant salamander	Fecal
	GCF_036639455.1_ASM3663945v1_genomic	CGS1Y2-bin63		MAG	Passed QC and dereplication (not E. lenta)	NCBI	GCF_036639455.1	g__Gordonibacter;s__	2735668	0.6	264	16988	88.64	0.11	China	Asia	China: Hunan			2022-02	Chinese giant salamander	Fecal
	GCF_036641135.1_ASM3664113v1_genomic	CGS1Y1-bin41		MAG	Passed QC and dereplication (not E. lenta)	NCBI	GCF_036641135.1	g__Gordonibacter;s__	2567282	0.6	196	23295	89.1	0.15	China	Asia	China: Hunan			2022-02	Chinese giant salamander	Fecal
	GCF_036643855.1_ASM3664385v1_genomic	CGS6M3-bin65		MAG	Passed QC and dereplication (not E. lenta)	NCBI	GCF_036643855.1	g__Gordonibacter;s__	2711898	0.6	206	24073	87.92	0.02	China	Asia	China: Hunan			2022-02	Chinese giant salamander	Fecal
	GCF_036645235.1_ASM3664523v1_genomic	CGS6M2-bin56		MAG	Passed QC and dereplication (not E. lenta)	NCBI	GCF_036645235.1	g__Gordonibacter;s__	2395731	0.6	154	22870	80.97	0.1	China	Asia	China: Hunan			2022-02	Chinese giant salamander	Fecal
	GCF_036646475.1_ASM3664647v1_genomic	CGS6M1-bin61		MAG	Passed QC and dereplication (not E. lenta)	NCBI	GCF_036646475.1	g__Gordonibacter;s__	2630165	0.6	204	23329	84.44	0.04	China	Asia	China: Hunan			2022-02	Chinese giant salamander	Fecal
	GCF_036654435.1_ASM3665443v1_genomic	CGS10Y1-bin98		MAG	Passed QC and dereplication (not E. lenta)	NCBI	GCF_036654435.1	g__Gordonibacter;s__	2540495	0.6	174	23855	82.99	0.06	China	Asia	China: Hunan			2022-02	Chinese giant salamander	Fecal
	GCF_036659115.1_ASM3665911v1_genomic	CGS5Y3-bin10		MAG	Passed QC and dereplication (not E. lenta)	NCBI	GCF_036659115.1	g__Gordonibacter;s__	2437681	0.6	145	27113	86.01	0.12	China	Asia	China: Hunan			2022-02	Chinese giant salamander	Fecal
	GCF_036659735.1_ASM3665973v1_genomic	CGS5Y2-bin60		MAG	Passed QC and dereplication (not E. lenta)	NCBI	GCF_036659735.1	g__Gordonibacter;s__	2920650	0.6	339	18599	94.38	0.22	China	Asia	China: Hunan			2022-02	Chinese giant salamander	Fecal
	GCF_036661595.1_ASM3666159v1_genomic	CGS5Y1-bin55		MAG	Passed QC and dereplication (not E. lenta)	NCBI	GCF_036661595.1	g__Gordonibacter;s__	2483322	0.6	170	20983	87.96	0.41	China	Asia	China: Hunan			2022-02	Chinese giant salamander	Fecal
	GCF_036667095.1_ASM3666709v1_genomic	CGS3Y4-bin24		MAG	Passed QC and dereplication (not E. lenta)	NCBI	GCF_036667095.1	g__Gordonibacter;s__	3269512	0.59	393	14945	95.45	0.62	China	Asia	China: Hunan			2022-02	Chinese giant salamander	Fecal
	GCF_036838845.1_ASM3683884v1_genomic	CTOTU12662		MAG	Passed QC and dereplication (not E. lenta)	NCBI	GCF_036838845.1	g__Gordonibacter;s__Gordonibacter pamelaeae	3135159	0.67	95	58421	95.75	2.31			missing				Human	Unspecified GI tract
	GCF_037249085.1_ASM3724908v1_genomic	P014-32		MAG	Passed QC and dereplication (not E. lenta)	NCBI	GCF_037249085.1	g__Slackia_A;s__Slackia_A isoflavoniconvertens	2036686	0.58	128	28748	94.1	0.06	Germany	Europe	Germany: Essen			2019-05-21	Human	Fecal
	GCF_037335095.1_ASM3733509v1_genomic	P043-49		MAG	Passed QC and dereplication (not E. lenta)	NCBI	GCF_037335095.1	g__Slackia_A;s__Slackia_A isoflavoniconvertens	2124822	0.58	74	57241	98.33	0.25	Germany	Europe	Germany: Essen			2019-12-17	Human	Fecal
	GCF_040092645.1_ASM4009264v1_genomic	CLA-AP-H36		Isolate	Passed QC and dereplication (not E. lenta)	NCBI	GCF_040092645.1	g__Slackia_A;s__Slackia_A piriformis	2266973	0.58	62	119916	94.72	0.05	Germany	Europe	Germany:Aachen			2021-07-19	Human	Fecal
	GCF_040093715.1_ASM4009371v1_genomic	CLA-AA-H266		Isolate	Passed QC and dereplication (not E. lenta)	NCBI	GCF_040093715.1	g__Adlercreutzia;s__Adlercreutzia equolifaciens	2732222	0.63	62	97379	99.89	0.35	Germany	Europe	Germany:Aachen			2020-11-23	Human	Fecal
	GCF_040097345.1_ASM4009734v1_genomic	CLA-KB-H42		Isolate	Passed QC and dereplication (not E. lenta)	NCBI	GCF_040097345.1	g__Raoultibacter;s__Raoultibacter massiliensis	3717592	0.59	35	285646	99.63	1.45	Germany	Europe	Germany:Aachen			2019-09-05	Human	Fecal
	GCF_040268595.1_ASM4026859v1_genomic	RFS16		MAG	Passed QC and dereplication (not E. lenta)	NCBI	GCF_040268595.1	g__Slackia;s__Slackia heliotrinireducens	2780022	0.6	120	36946	93.68	0.26	USA	Americas	USA: California			2020-11-30	Goat	Fecal
	GCF_900184265.1_PRJEB20940_genomic	Marseille-P3135		Isolate	Passed QC and dereplication (not E. lenta)	NCBI	GCF_900184265.1	g__Eggerthella;s__Eggerthella timonensis	3916897	0.65	2	3914488	99.99	0.46							Human	Fecal
	GCF_900199545.1_PRJEB21863_genomic	Marseille-P2849		Isolate	Passed QC and dereplication (not E. lenta)	NCBI	GCF_900199545.1	g__Raoultibacter;s__Raoultibacter massiliensis	3656448	0.59	9	2663586	98.74	0.51							Human	Fecal
	GCF_900240215.1_PRJEB23748_genomic	Marseille-P3277		Isolate	Passed QC and dereplication (not E. lenta)	NCBI	GCF_900240215.1	g__Raoultibacter;s__Raoultibacter timonensis	3936881	0.6	21	2852076	93.23	1.31							Human	Fecal
	GCF_900450505.1_51765_F02_genomic	NCTC12994		Isolate	Passed QC and dereplication (not E. lenta)	NCBI	GCF_900450505.1	g__Slackia;s__Slackia exigua	2102748	0.62	2	2094872	98.81	1.16						1900/1989	Human	Oral
	GCF_900604965.1_PRJEB25876_genomic	Marseille-P4307		Isolate	Passed QC and dereplication (not E. lenta)	NCBI	GCF_900604965.1	g__Berryella;s__Berryella sp900604965	1807832	0.61	2	1806731	97.82	1.42							Human	Vagina
	GCF_900637575.1_52006_A02_genomic	NCTC11029		Isolate	Passed QC and dereplication (not E. lenta)	NCBI	GCF_900637575.1	g__Slackia;s__Slackia heliotrinireducens	3166158	0.6	1	3166158	99.91	1.24	Australia	Oceania	Australia			1900/1976	Sheep	Rumen
	GCF_901411515.1_PRJEB29222-1_genomic	Marseille-P8396		Isolate	Passed QC and dereplication (not E. lenta)	NCBI	GCF_901411515.1	g__Raoultibacter;s__Raoultibacter sp901411515	3861034	0.59	2	1965501	99.18	0.43							Human	Fecal
	GCF_904384155.1_Chicken_2_mag_20_genomic			MAG	Passed QC and dereplication (not E. lenta)	NCBI	GCF_904384155.1	g__Rubneribacter;s__Rubneribacter badeniensis	2711948	0.66	326	11708	80.51	0.07	United Kingdom	Europe	United Kingdom				Chicken	Cecal
	GCF_904399385.1_Coassembly_mag_76_genomic			MAG	Passed QC and dereplication (not E. lenta)	NCBI	GCF_904399385.1	g__Gordonibacter;s__Gordonibacter urolithinfaciens	3210696	0.66	211	22698	89.74	2.33	United Kingdom	Europe	United Kingdom				Chicken	Cecal
	GCF_905372935.1_SRR9217449-mag-bin.18_genomic			MAG	Passed QC and dereplication (not E. lenta)	NCBI	GCF_905372935.1	g__Cryptobacterium;s__Cryptobacterium curtum	1457245	0.51	149	13174	81.42	0.75			not provided				Human	Oral
	GCF_910574675.1_MGBC000066_genomic	12.EC.Ymh		Isolate	Passed QC and dereplication (not E. lenta)	NCBI	GCF_910574675.1	g__Adlercreutzia;s__Adlercreutzia caecimuris	2931386	0.64	30	201181	98.66	0.11	United Kingdom	Europe	United Kingdom			2016	Mouse	Fecal
	GCF_910575205.1_MGBC000128_genomic	A39_31_EC_DSS		Isolate	Passed QC and dereplication (not E. lenta)	NCBI	GCF_910575205.1	g__Adlercreutzia;s__Adlercreutzia caecimuris	2895241	0.64	43	161448	99.57	0.18	United Kingdom	Europe	United Kingdom			2016	Mouse	Fecal
	GCF_910589165.1_MGBC165019_genomic			MAG	Passed QC and dereplication (not E. lenta)	NCBI	GCF_910589165.1	g__Adlercreutzia;s__Adlercreutzia sp910589165	2730892	0.65	45	117794	97.71	0.73	USA	Americas	USA			2018-10	Mouse	Colon
	GCF_916618935.1_PRJEB46715_genomic	Marseille-Q4926		Isolate	Passed QC and dereplication (not E. lenta)	NCBI	GCF_916618935.1	g__Paraeggerthella;s__Paraeggerthella hongkongensis_A	2809687	0.61	6	753392	99.96	0							Human	Blood/Wound
	GCF_932751085.1_Adlercreutzia_muris_DSM110078_genomic			Isolate	Passed QC and dereplication (not E. lenta)	NCBI	GCF_932751085.1	g__Adlercreutzia;s__Adlercreutzia muris	2789323	0.64	94	66314	99.33	0.49	Germany	Europe	Germany			2019-03-15	Mouse	Unspecified GI tract
	GCF_934617235.1_ERR7738559_bin.129_genomic			MAG	Passed QC and dereplication (not E. lenta)	NCBI	GCF_934617235.1	g__Ellagibacter;s__Ellagibacter sp934617235	2430498	0.6	86	43524	95.26	0.29	Tanzania	Africa	Tanzania			2014-01-26	Human	Fecal
	GCF_934630525.1_ERR7738623_bin.166_genomic			MAG	Passed QC and dereplication (not E. lenta)	NCBI	GCF_934630525.1	g__Slackia_A;s__Slackia_A sp934630525	2390051	0.58	21	185412	98.07	0.55	Tanzania	Africa	Tanzania			2014-05-12	Human	Fecal
	GCF_934636505.1_ERR7738180_bin.108_genomic			MAG	Passed QC and dereplication (not E. lenta)	NCBI	GCF_934636505.1	g__Ellagibacter;s__Ellagibacter sp934643285	2127045	0.61	133	25432	92.09	1.44	Tanzania	Africa	Tanzania			2014-01-28	Human	Fecal
	GCF_934643285.1_ERR7746411_bin.453_genomic			MAG	Passed QC and dereplication (not E. lenta)	NCBI	GCF_934643285.1	g__Ellagibacter;s__Ellagibacter sp934643285	2222138	0.61	53	101582	94.83	0.37	Tanzania	Africa	Tanzania			2013-09-07	Human	Fecal
	GCF_934668425.1_ERR7738166_bin.230_genomic			MAG	Passed QC and dereplication (not E. lenta)	NCBI	GCF_934668425.1	g__Slackia_A;s__Slackia_A isoflavoniconvertens	2121010	0.57	33	139915	95.72	0.2	Tanzania	Africa	Tanzania			2014-08-12	Human	Fecal
	GCF_934879575.1_MTG247_bin.17.fa_genomic			MAG	Passed QC and dereplication (not E. lenta)	NCBI	GCF_934879575.1	g__Adlercreutzia;s__Adlercreutzia equolifaciens	2607653	0.63	177	19416	91.55	1.63			not provided				Human	Fecal
	GCF_937922855.1_ERR589647_bin.24_CONCOCT_v1.1_MAG_genomic			MAG	Passed QC and dereplication (not E. lenta)	NCBI	GCF_937922855.1	g__Cryptobacterium;s__Cryptobacterium curtum	1585518	0.51	17	141978	99.95	0	China	Asia	China			2009-01-01	Human	Unspecified GI tract
	GCF_937976055.1_ERR3160554_bin.18_CONCOCT_v1.1_MAG_genomic			MAG	Passed QC and dereplication (not E. lenta)	NCBI	GCF_937976055.1	g__Slackia_A;s__Slackia_A piriformis	2000458	0.58	301	9161	84.38	0.01			not provided				Human	Unspecified GI tract
	GCF_938037195.1_ERR589663_bin.38_CONCOCT_v1.1_MAG_genomic			MAG	Passed QC and dereplication (not E. lenta)	NCBI	GCF_938037195.1	g__Slackia;s__Slackia exigua	2108134	0.62	21	201237	99.49	2.65	China	Asia	China			1944-01-01	Human	Unspecified GI tract
	GCF_938042285.1_SRR2846706_bin.202_CONCOCT_v1.1_MAG_genomic			MAG	Passed QC and dereplication (not E. lenta)	NCBI	GCF_938042285.1	g__Slackia_A;s__Slackia_A isoflavoniconvertens	2098826	0.57	27	132913	97.5	0.1	USA	Americas	USA			2011-01-01	Human	Unspecified GI tract
	GCF_943192905.1_Adlercreutzia_sp_nov1_DSM112345_genomic			Isolate	Passed QC and dereplication (not E. lenta)	NCBI	GCF_943192905.1	g__ZJ304;s__ZJ304 sp943192905	2041910	0.59	51	88145	91.25	0.02	Germany	Europe	Germany			2020-09-18	Mouse	Unspecified GI tract
	GCF_943192915.1_Eggerthellaceae_gen_nov_CLA_AA_M13_genomic			Isolate	Passed QC and dereplication (not E. lenta)	NCBI	GCF_943192915.1	g__Anaerotardibacter;s__Anaerotardibacter muris	1752169	0.54	14	236490	95.91	0	Germany	Europe	Germany			2022-04-23	Mouse	Unspecified GI tract
	GCF_943193125.1_Adlercreutzia_sp_nov2_DSM109821_genomic			Isolate	Passed QC and dereplication (not E. lenta)	NCBI	GCF_943193125.1	g__D16-34;s__D16-34 sp910588485	2132383	0.48	12	567955	99.9	0	Germany	Europe	Germany			2018-04-16	Mouse	Unspecified GI tract
	GCF_943193145.1_Adlercreutzia_sp_nov3_DSM108611_genomic			Isolate	Passed QC and dereplication (not E. lenta)	NCBI	GCF_943193145.1	g__D16-34;s__D16-34 sp910575165	2613901	0.64	32	162933	99.46	0.49	Germany	Europe	Germany			2018-01-18	Mouse	Unspecified GI tract
	GCF_944321625.1_E40_bin219_genomic			MAG	Passed QC and dereplication (not E. lenta)	NCBI	GCF_944321625.1	g__Slackia_A;s__Slackia_A sp944321625	2396312	0.6	124	30587	100	0.98	France	Europe	France			2016	Chicken	Cecal
	GCF_948469835.1_SRR17684618_bin.72_metawrap_v1.3_MAG_genomic			MAG	Passed QC and dereplication (not E. lenta)	NCBI	GCF_948469835.1	g__Adlercreutzia;s__Adlercreutzia caecimuris	2722887	0.64	68	84587	95.5	0.15	Canada	Americas	Canada			2021-01-01	Mouse	Fecal
	GCF_948752805.1_MGBC129783_genomic			MAG	Passed QC and dereplication (not E. lenta)	NCBI	GCF_948752805.1	g__Adlercreutzia;s__Adlercreutzia sp910589165	2955658	0.64	236	25404	94.32	1.22	Canada	Americas	Canada				Mouse	Fecal
	GCF_948835945.1_MGBC131110_genomic			MAG	Passed QC and dereplication (not E. lenta)	NCBI	GCF_948835945.1	g__Adlercreutzia;s__Adlercreutzia caecimuris	2794617	0.64	42	152487	99.65	0.6	Canada	Americas	Canada				Mouse	Fecal
	GCF_948838705.1_MGBC162558_genomic			MAG	Passed QC and dereplication (not E. lenta)	NCBI	GCF_948838705.1	g__Adlercreutzia;s__Adlercreutzia caecimuris	2714782	0.64	31	138061	98.81	0.22	USA	Americas	USA				Mouse	Fecal
	GCF_948872125.1_MGBC110053_genomic			MAG	Passed QC and dereplication (not E. lenta)	NCBI	GCF_948872125.1	g__Adlercreutzia;s__Adlercreutzia caecimuris	2683631	0.64	212	20717	90.24	0.55	Sweden	Europe	Sweden				Mouse	Fecal
	GCF_948953955.1_MGBC103784_genomic			MAG	Passed QC and dereplication (not E. lenta)	NCBI	GCF_948953955.1	g__Adlercreutzia;s__Adlercreutzia muris	2466661	0.65	219	22474	95.35	0.7			not provided				Mouse	Unspecified GI tract
	GCF_949496375.1_extra-SRR5580762.108_1677796918_genomic			MAG	Passed QC and dereplication (not E. lenta)	NCBI	GCF_949496375.1	g__Adlercreutzia;s__Adlercreutzia caecimuris	2839983	0.64	179	24966	94.85	2.9	Austria	Europe	Austria			2014-11-15	Mouse	Fecal
	GCF_951801035.1_MGG30871_1680015461_genomic			MAG	Passed QC and dereplication (not E. lenta)	NCBI	GCF_951801035.1	g__Adlercreutzia;s__Adlercreutzia sp910585575	2876301	0.62	28	401085	99.73	0.09	USA	Americas	USA			2016-06-06	Mouse	Unspecified GI tract
	GCF_958350635.1_ERR4316486_bin.46_MetaWRAP_v1.3_MAG_genomic			MAG	Passed QC and dereplication (not E. lenta)	NCBI	GCF_958350635.1	g__Adlercreutzia;s__Adlercreutzia hattorii	2553910	0.64	62	69592	93.73	2.25			not provided				Human	Fecal
	GCF_958366255.1_ERR9762682_bin.17_MetaWRAP_v1.3_MAG_genomic			MAG	Passed QC and dereplication (not E. lenta)	NCBI	GCF_958366255.1	g__Adlercreutzia;s__Adlercreutzia hattorii	2651676	0.63	38	137982	99.64	0.31	Sweden	Europe	Sweden			2019	Human	Fecal
	GCF_958367395.1_SRR18940289_bin.6_MetaWRAP_v1.3_MAG_genomic			MAG	Passed QC and dereplication (not E. lenta)	NCBI	GCF_958367395.1	g__Adlercreutzia;s__Adlercreutzia hattorii	2676245	0.63	40	132729	99.91	1.94			not provided			2020	Human	Fecal
	GCF_958370505.1_SRR17382067_bin.1_MetaWRAP_v1.3_MAG_genomic			MAG	Passed QC and dereplication (not E. lenta)	NCBI	GCF_958370505.1	g__Slackia_A;s__Slackia_A isoflavoniconvertens	2263401	0.57	34	124086	98.44	0.02			not provided			2019-12	Human	Fecal
	GCF_958406715.1_ERR8263807_bin.12_MetaWRAP_v1.3_MAG_genomic			MAG	Passed QC and dereplication (not E. lenta)	NCBI	GCF_958406715.1	g__Eggerthella;s__Eggerthella sinensis	3886174	0.65	182	34387	93.02	0.51			not provided				Human	Fecal
	GCF_958406985.1_ERR8263735_bin.18_MetaWRAP_v1.3_MAG_genomic			MAG	Passed QC and dereplication (not E. lenta)	NCBI	GCF_958406985.1	g__Gordonibacter;s__Gordonibacter pamelaeae	3013185	0.67	153	30472	91.84	2.55			not provided				Human	Fecal
	GCF_958408635.1_ERR9762675_bin.21_MetaWRAP_v1.3_MAG_genomic			MAG	Passed QC and dereplication (not E. lenta)	NCBI	GCF_958408635.1	g__Eggerthella;s__Eggerthella sinensis	3986279	0.65	25	226985	99.7	0.37	Sweden	Europe	Sweden			2019	Human	Fecal
	GCF_958411635.1_ERR9354044_bin.51_MetaWRAP_v1.3_MAG_genomic			MAG	Passed QC and dereplication (not E. lenta)	NCBI	GCF_958411635.1	g__Adlercreutzia;s__Adlercreutzia hattorii	2694472	0.64	75	60352	97.11	0.41			not provided				Human	Fecal
	GCF_958422365.1_ERR9762695_bin.25_MetaWRAP_v1.3_MAG_genomic			MAG	Passed QC and dereplication (not E. lenta)	NCBI	GCF_958422365.1	g__Adlercreutzia;s__Adlercreutzia equolifaciens	2859240	0.63	22	264742	99.98	0.74	Sweden	Europe	Sweden			2019	Human	Fecal
	GCF_958423725.1_SRR18940286_bin.23_MetaWRAP_v1.3_MAG_genomic			MAG	Passed QC and dereplication (not E. lenta)	NCBI	GCF_958423725.1	g__Gordonibacter;s__Gordonibacter pamelaeae	2841638	0.67	127	40077	92.22	0.38			not provided			2020	Human	Fecal
	GCF_958426945.1_ERR9578237_bin.7_MetaWRAP_v1.3_MAG_genomic			MAG	Passed QC and dereplication (not E. lenta)	NCBI	GCF_958426945.1	g__Adlercreutzia;s__Adlercreutzia hattorii	2639843	0.63	33	116308	99.99	0.83	Germany	Europe	Germany			2018	Human	Fecal
	GCF_958428245.1_ERR9578273_bin.15_MetaWRAP_v1.3_MAG_genomic			MAG	Passed QC and dereplication (not E. lenta)	NCBI	GCF_958428245.1	g__Adlercreutzia;s__Adlercreutzia equolifaciens	2445246	0.64	52	102327	98.88	0.09	Germany	Europe	Germany			2018	Human	Fecal
	GCF_958431955.1_ERR8263760_bin.7_MetaWRAP_v1.3_MAG_genomic			MAG	Passed QC and dereplication (not E. lenta)	NCBI	GCF_958431955.1	g__Adlercreutzia;s__	2718424	0.66	69	66171	95.58	0.95			not provided				Human	Fecal
	GCF_958432855.1_SRR17798036_bin.16_MetaWRAP_v1.3_MAG_genomic			MAG	Passed QC and dereplication (not E. lenta)	NCBI	GCF_958432855.1	g__Adlercreutzia;s__Adlercreutzia equolifaciens	2786474	0.63	49	88567	99.85	1.24	China	Asia	China			2020-04/2020-11	Human	Fecal
	GCF_958452945.1_SRR18940300_bin.11_MetaWRAP_v1.3_MAG_genomic			MAG	Passed QC and dereplication (not E. lenta)	NCBI	GCF_958452945.1	g__Slackia_A;s__Slackia_A isoflavoniconvertens	2154763	0.58	37	112156	97.45	0.45			not provided			2020	Human	Fecal
	GCF_959017875.1_SRR20881977_bin.35_MetaWRAP_v1.3_MAG_genomic			MAG	Passed QC and dereplication (not E. lenta)	NCBI	GCF_959017875.1	g__Adlercreutzia;s__Adlercreutzia hattorii	2704927	0.63	72	57112	99.94	0.92	USA	Americas	USA			2019-03-08	Human	Fecal
	GCF_959027005.1_ERR10149270_bin.3_MetaWRAP_v1.3_MAG_genomic			MAG	Passed QC and dereplication (not E. lenta)	NCBI	GCF_959027005.1	g__Adlercreutzia;s__Adlercreutzia equolifaciens	2739565	0.63	66	70048	95.69	2.22	South Korea	Asia	South Korea			2020-05-07	Human	Fecal
	GCF_959027035.1_DRR221361_bin.43_MetaWRAP_v1.3_MAG_genomic			MAG	Passed QC and dereplication (not E. lenta)	NCBI	GCF_959027035.1	g__Adlercreutzia;s__Adlercreutzia equolifaciens	2491339	0.64	181	20085	92.73	0.38	China	Asia	China			2018	Human	Fecal
	GCF_959596945.1_SRR16244405_bin.42_MetaWRAP_v1.3_MAG_genomic			MAG	Passed QC and dereplication (not E. lenta)	NCBI	GCF_959596945.1	g__Slackia_A;s__Slackia_A isoflavoniconvertens	2323227	0.57	42	83957	97.46	0.15	Malaysia	Asia	Malaysia			2020-12-02	Human	Fecal
	GCF_959598775.1_SRR16280028_bin.21_MetaWRAP_v1.3_MAG_genomic			MAG	Passed QC and dereplication (not E. lenta)	NCBI	GCF_959598775.1	g__Adlercreutzia;s__Adlercreutzia equolifaciens	2754843	0.63	46	148174	99.81	0.8	China	Asia	China			2019-05-01/2020-10-30	Human	Fecal
	GCF_959600005.1_SRR16280116_bin.2_MetaWRAP_v1.3_MAG_genomic			MAG	Passed QC and dereplication (not E. lenta)	NCBI	GCF_959600005.1	g__Raoultibacter;s__Raoultibacter timonensis	3788357	0.6	57	111772	95.92	0.22	China	Asia	China			2019-05-01/2020-10-30	Human	Fecal
	GCF_959608125.1_SRR16280092_bin.3_MetaWRAP_v1.3_MAG_genomic			MAG	Passed QC and dereplication (not E. lenta)	NCBI	GCF_959608125.1	g__Slackia_A;s__	2007092	0.62	39	65817	87.11	0.04	China	Asia	China			2019-05-01/2020-10-30	Human	Fecal
	GCF_963534845.1_DRR247343_bin.3_MetaWRAP_v1.3_MAG_genomic			MAG	Passed QC and dereplication (not E. lenta)	NCBI	GCF_963534845.1	g__Cryptobacterium;s__Cryptobacterium curtum	1597440	0.51	22	98499	99.12	0.08			not provided				Human	Unspecified GI tract
	GCF_963541115.1_SRR19171293_bin.1_MetaWRAP_v1.3_MAG_genomic			MAG	Passed QC and dereplication (not E. lenta)	NCBI	GCF_963541115.1	g__Slackia;s__Slackia exigua	2010026	0.62	26	122931	98.5	1.74	USA	Americas	USA				Human	Unspecified GI tract
	GCF_963550055.1_SRR23388435_bin.23_MetaWRAP_v1.3_MAG_genomic			MAG	Passed QC and dereplication (not E. lenta)	NCBI	GCF_963550055.1	g__Slackia;s__Slackia exigua	2036410	0.62	35	120474	98.9	0.91	Hong Kong	Asia	Hong Kong			2022	Human	Unspecified GI tract
	GCF_963559395.1_SRS17165202_bin17_genomic			MAG	Passed QC and dereplication (not E. lenta)	NCBI	GCF_963559395.1	g__Slackia_A;s__Slackia_A piriformis	2025016	0.58	94	44109	98.71	0.08	China	Asia	China			2021	Cat	Fecal
	GCF_963929405.1_metabat2_pooled_metaflye.995_MAG_genomic			MAG	Passed QC and dereplication (not E. lenta)	NCBI	GCF_963929405.1	g__Enteroscipio;s__Enteroscipio rubneri	3167781	0.62	3	863635	99.74	1.17	United Kingdom	Europe	United Kingdom			2021-09-15	Chicken	Cecal
	KA30_Raoultibacter_timonensis_127-09G			Isolate	Passed QC and dereplication (not E. lenta)	Sato et al		g__Raoultibacter;s__Raoultibacter timonensis	4016902	0.6	1	4016902	99.29	0.2	Japan	Asia					Human	Fecal	female	110
	KA32_Gordonibacter_127-06C			Isolate	Passed QC and dereplication (not E. lenta)	Sato et al		g__Gordonibacter;s__Gordonibacter urolithinfaciens	3450858	0.66	2	3447088	100	0.56	Japan	Asia					Human	Fecal	female	110
	MGYG000000595			MAG	Passed QC and dereplication (not E. lenta)	UHGG		g__Aphodovivens;s__Aphodovivens avicola	2259280	0.65	71	58991	100	0.35	Madagascar	Africa					Human	Unspecified GI tract	male	37	adult
	MGYG000000597			MAG	Passed QC and dereplication (not E. lenta)	UHGG		g__Senegalimassilia;s__Senegalimassilia sp934636665	2205762	0.63	102	30642	94.99	0.68	Madagascar	Africa					Human	Unspecified GI tract	male	27	adult
	MGYG000000602			MAG	Passed QC and dereplication (not E. lenta)	UHGG		g__Anaerotardibacter;s__Anaerotardibacter sp900544455	1953493	0.53	17	182801	99.92	0.16	Madagascar	Africa					Human	Unspecified GI tract	male	35	adult
	MGYG000000603			MAG	Passed QC and dereplication (not E. lenta)	UHGG		g__UMGS1502;s__UMGS1502 sp934630485	1763859	0.57	24	106325	95.98	0.13	Madagascar	Africa					Human	Unspecified GI tract	female	25	adult
	MGYG000000611			MAG	Passed QC and dereplication (not E. lenta)	UHGG		g__Senegalimassilia;s__Senegalimassilia faecalis	2306701	0.62	68	58198	94.63	1.88	Madagascar	Africa					Human	Unspecified GI tract	female	38	adult
	MGYG000000635			MAG	Passed QC and dereplication (not E. lenta)	UHGG		g__Ellagibacter;s__Ellagibacter sp934663775	2022414	0.62	197	15788	91.26	1.55	Madagascar	Africa					Human	Unspecified GI tract	male	72	senior
	MGYG000000643			MAG	Passed QC and dereplication (not E. lenta)	UHGG		g__Senegalimassilia;s__Senegalimassilia sp934630815	2151853	0.63	46	67164	92.06	0.74	Madagascar	Africa					Human	Unspecified GI tract	female	36	adult
	MGYG000000944			MAG	Passed QC and dereplication (not E. lenta)	UHGG		g__Anaerotardibacter;s__Anaerotardibacter sp900538545	1785315	0.55	33	94101	92.68	0.23	United Kingdom	Europe					Human	Unspecified GI tract
	MGYG000000980			MAG	Passed QC and dereplication (not E. lenta)	UHGG		g__Anaerotardibacter;s__Anaerotardibacter sp000435475	1953909	0.45	10	344261	98.39	0.26	Denmark	Europe					Human	Unspecified GI tract	female		adult
	MGYG000001153			MAG	Passed QC and dereplication (not E. lenta)	UHGG		g__Anaerotardibacter;s__Anaerotardibacter sp900546175	1513202	0.43	65	64492	99.32	0.1	Austria	Europe					Human	Unspecified GI tract	female	67	senior
	MGYG000001167			MAG	Passed QC and dereplication (not E. lenta)	UHGG		g__Anaerotardibacter;s__Anaerotardibacter sp000434775	1564270	0.45	10	478180	100	0.22	Austria	Europe					Human	Unspecified GI tract	male	64	adult
	MGYG000001168			MAG	Passed QC and dereplication (not E. lenta)	UHGG		g__Anaerotardibacter;s__Anaerotardibacter sp000436075	1867940	0.53	30	136938	99.9	0.1	Austria	Europe					Human	Unspecified GI tract	male	77	senior
	MGYG000001198			MAG	Passed QC and dereplication (not E. lenta)	UHGG		g__Anaerotardibacter;s__Anaerotardibacter sp900551155	1624633	0.45	174	14397	85.78	0.52	Austria	Europe					Human	Unspecified GI tract	male	72	senior
	MGYG000001387			Isolate	Passed QC and dereplication (not E. lenta)	UHGG		g__Senegalimassilia;s__Senegalimassilia anaerobia	2398022	0.62	24	679958	99.97	0.5							Human	Unspecified GI tract
	MGYG000001409			Isolate	Passed QC and dereplication (not E. lenta)	UHGG		g__Slackia_A;s__Slackia_A piriformis	2119335	0.58	4	1804830	98.85	0							Human	Unspecified GI tract
	MGYG000001524			Isolate	Passed QC and dereplication (not E. lenta)	UHGG		g__RUG013;s__RUG013 sp001486445	2090771	0.63	9	1475894	99.9	0.13							Human	Unspecified GI tract
	MGYG000001815			MAG	Passed QC and dereplication (not E. lenta)	UHGG		g__Anaerotardibacter;s__Anaerotardibacter sp900753095	1837495	0.58	60	48926	100	0.42	Denmark	Europe					Human	Unspecified GI tract
	MGYG000002023			MAG	Passed QC and dereplication (not E. lenta)	UHGG		g__CAAEEV01;s__CAAEEV01 sp900754955	2149963	0.65	150	25100	86.72	1.63	Spain	Europe					Human	Unspecified GI tract	male		adult
	MGYG000002352			Isolate	Passed QC and dereplication (not E. lenta)	UHGG		g__Gordonibacter;s__Gordonibacter urolithinfaciens	3294868	0.66	1	3294868	99.96	0.53							Human	Unspecified GI tract
	MGYG000002409			Isolate	Passed QC and dereplication (not E. lenta)	UHGG		g__Gordonibacter;s__Gordonibacter massiliensis	3948172	0.65	1	3948172	99.77	0.2							Human	Unspecified GI tract
	MGYG000002413			Isolate	Passed QC and dereplication (not E. lenta)	UHGG		g__Arabiibacter;s__Arabiibacter massiliensis	3377915	0.66	1	3377915	99.99	0.23							Human	Unspecified GI tract
	MGYG000002419			Isolate	Passed QC and dereplication (not E. lenta)	UHGG		g__Phoenicibacter;s__Phoenicibacter congonensis	1447956	0.43	1	1447956	99.73	0.48							Human	Unspecified GI tract
	MGYG000002440			Isolate	Passed QC and dereplication (not E. lenta)	UHGG		g__Enteroscipio;s__Enteroscipio rubneri	2826736	0.62	41	149257	99.23	0.19	Germany	Europe					Human	Unspecified GI tract
	MGYG000002441			Isolate	Passed QC and dereplication (not E. lenta)	UHGG		g__Rubneribacter;s__Rubneribacter badeniensis	3364395	0.65	195	28746	96.59	0.57	Germany	Europe					Human	Unspecified GI tract
	MGYG000002442			Isolate	Passed QC and dereplication (not E. lenta)	UHGG		g__Gordonibacter;s__Gordonibacter sp003339845	3864912	0.65	30	277783	99.84	0.46	USA	Americas					Human	Unspecified GI tract
	MGYG000002451			Isolate	Passed QC and dereplication (not E. lenta)	UHGG		g__Paraeggerthella;s__Paraeggerthella hongkongensis_A	2862832	0.61	52	146444	99.89	0	Canada	Americas					Human	Unspecified GI tract
	MGYG000002480			Isolate	Passed QC and dereplication (not E. lenta)	UHGG		g__Adlercreutzia;s__Adlercreutzia hattorii	2680191	0.63	78	75477	99.93	0.15	Canada	Americas					Human	Unspecified GI tract
	MGYG000002487			Isolate	Passed QC and dereplication (not E. lenta)	UHGG		g__Gordonibacter;s__Gordonibacter pamelaeae	3399441	0.66	32	329790	99.94	0.09	USA	Americas					Human	Unspecified GI tract
	MGYG000002509			Isolate	Passed QC and dereplication (not E. lenta)	UHGG		g__Slackia_A;s__Slackia_A isoflavoniconvertens	2501895	0.58	53	126294	98.52	0	Canada	Americas					Human	Unspecified GI tract
	MGYG000002712			MAG	Passed QC and dereplication (not E. lenta)	UHGG		g__Adlercreutzia;s__	2564184	0.64	135	28637	90.03	0.66	Canada	Americas					Human	Unspecified GI tract
	MGYG000003003			MAG	Passed QC and dereplication (not E. lenta)	UHGG		g__Anaerotardibacter;s__Anaerotardibacter sp900539675	1845572	0.49	80	36850	96.61	0.6	USA	Americas					Human	Unspecified GI tract
	MGYG000003089			MAG	Passed QC and dereplication (not E. lenta)	UHGG		g__Aphodovivens;s__Aphodovivens sp900550385	2097168	0.66	146	20526	87.72	3.36	Spain	Europe					Human	Unspecified GI tract
	MGYG000003886			MAG	Passed QC and dereplication (not E. lenta)	UHGG		g__Anaerotardibacter;s__Anaerotardibacter sp900553605	1765820	0.53	103	24368	96.56	0.02	USA	Americas					Human	Unspecified GI tract
	MGYG000004041			MAG	Passed QC and dereplication (not E. lenta)	UHGG		g__Ellagibacter;s__Ellagibacter isourolithinifaciens	2177939	0.61	109	33927	98.3	3.52	United Kingdom	Europe					Human	Unspecified GI tract	female	56	adult
	MGYG000004083			MAG	Passed QC and dereplication (not E. lenta)	UHGG		g__Anaerotardibacter;s__Anaerotardibacter sp000435675	1867105	0.54	9	440232	98.1	0.37	United Kingdom	Europe					Human	Unspecified GI tract	female	71	senior
	MGYG000004134			MAG	Passed QC and dereplication (not E. lenta)	UHGG		g__Anaerotardibacter;s__Anaerotardibacter sp900554685	1949044	0.46	27	114400	97.33	0.07	United Kingdom	Europe					Human	Unspecified GI tract	female	55	adult
	MGYG000004183			MAG	Passed QC and dereplication (not E. lenta)	UHGG		g__CAAEEV01;s__	2339424	0.62	124	34978	90.88	3.77	United Kingdom	Europe					Human	Unspecified GI tract	female	70	senior
	MGYG000004189			MAG	Passed QC and dereplication (not E. lenta)	UHGG		g__Slackia_A;s__Slackia_A sp900553655	2011770	0.58	40	74198	94.93	0.14	United Kingdom	Europe					Human	Unspecified GI tract	female	62	adult
	MGYG000004278			MAG	Passed QC and dereplication (not E. lenta)	UHGG		g__Anaerotardibacter;s__Anaerotardibacter sp900548955	1748317	0.45	161	15682	84.03	0.12	China	Asia					Human	Unspecified GI tract
	MGYG000004592			MAG	Passed QC and dereplication (not E. lenta)	UHGG		g__Aphodovivens;s__Aphodovivens sp944320405	1743923	0.61	51	57684	95.62	0.21	France	Europe					Human	Unspecified GI tract	female	80	senior
	MGYG000004614			MAG	Passed QC and dereplication (not E. lenta)	UHGG		g__Anaerotardibacter;s__Anaerotardibacter sp944321455	1382721	0.48	130	15710	84.45	0.99	France	Europe					Human	Unspecified GI tract	male	51	adult
	MGYG000004654			MAG	Passed QC and dereplication (not E. lenta)	UHGG		g__Senegalimassilia;s__Senegalimassilia sp905215325	2053657	0.62	57	53938	90.04	0.34	China	Asia					Human	Unspecified GI tract
	MGYG000004724			MAG	Passed QC and dereplication (not E. lenta)	UHGG		g__Anaerotardibacter;s__Anaerotardibacter sp905215035	1958666	0.44	112	27500	98.36	0.34	China	Asia					Human	Unspecified GI tract
	MGYG000004896			MAG	Passed QC and dereplication (not E. lenta)	UHGG		g__Eggerthella;s__Eggerthella sinensis	3996684	0.65	186	36094	94.09	1.9	China	Asia					Human	Unspecified GI tract
	MGYG000004900			MAG	Passed QC and dereplication (not E. lenta)	UHGG		g__Aphodovivens;s__Aphodovivens sp900550385	2141859	0.66	151	20054	97.57	0.58	Spain	Europe					Human	Unspecified GI tract
	MGYG000004950			MAG	Passed QC and dereplication (not E. lenta)	UHGG		g__Anaerotardibacter;s__Anaerotardibacter sp000435675	1686724	0.54	39	64232	91.4	0	China	Asia					Human	Unspecified GI tract
	MGYG000005016			MAG	Passed QC and dereplication (not E. lenta)	UHGG		g__Senegalimassilia;s__Senegalimassilia anaerobia	2073791	0.62	67	46225	98.88	0.42	Spain	Europe					Human	Unspecified GI tract
	MGYG000005231			Isolate	Passed QC and dereplication (not E. lenta)	UHGG		g__Gordonibacter;s__Gordonibacter urolithinfaciens	3431790	0.66	181	40278	99.93	0.79	USA	Americas					Human	Unspecified GI tract
	MGYG000005337			MAG	Passed QC and dereplication (not E. lenta)	UHGG		g__Anaerotardibacter;s__Anaerotardibacter sp900538545	1815513	0.54	25	109289	94.29	0.29	China	Asia					Human	Unspecified GI tract
	MGYG000005630			MAG	Passed QC and dereplication (not E. lenta)	UHGG		g__Senegalimassilia;s__Senegalimassilia faecalis	1945170	0.62	284	9580	81.67	0.45	China	Asia					Human	Unspecified GI tract
	MGYG000005721			MAG	Passed QC and dereplication (not E. lenta)	UHGG		g__Adlercreutzia;s__Adlercreutzia equolifaciens	2655325	0.63	55	75010	98.36	0.75	China	Asia					Human	Unspecified GI tract
	MGYG000006008			MAG	Passed QC and dereplication (not E. lenta)	UHGG		g__Aphodovivens;s__Aphodovivens avicola	2028090	0.66	279	10281	80.59	0.38	China	Asia					Human	Unspecified GI tract
	MGYG000006194			MAG	Passed QC and dereplication (not E. lenta)	UHGG		g__Anaerotardibacter;s__Anaerotardibacter sp900544455	1716815	0.53	323	7121	87.47	1.86	China	Asia					Human	Unspecified GI tract
	MGYG000006223			MAG	Passed QC and dereplication (not E. lenta)	UHGG		g__Slackia_A;s__Slackia_A isoflavoniconvertens	2253222	0.57	77	50700	97.55	0.1	China	Asia					Human	Unspecified GI tract
	MGYG000007245			MAG	Passed QC and dereplication (not E. lenta)	UHGG		g__Anaerotardibacter;s__Anaerotardibacter sp000435475	1945319	0.45	56	47131	98.03	0.35	Spain	Europe					Human	Unspecified GI tract	female		adult
	MGYG000007316			MAG	Passed QC and dereplication (not E. lenta)	UHGG		g__Slackia_A;s__Slackia_A isoflavoniconvertens	1796069	0.58	191	12142	85.29	0.71	Sweden	Europe					Human	Unspecified GI tract	female	70	senior
	MGYG000007963			MAG	Passed QC and dereplication (not E. lenta)	UHGG		g__Anaerotardibacter;s__Anaerotardibacter sp900556585	1524667	0.43	174	11483	90.99	0.19	Austria	Europe					Human	Unspecified GI tract	female	67	senior
	MGYG000010519			MAG	Passed QC and dereplication (not E. lenta)	UHGG		g__Anaerotardibacter;s__Anaerotardibacter sp900548955	1839855	0.45	140	19444	92.02	2.02	United Kingdom	Europe					Human	Unspecified GI tract	female	69	senior
	MGYG000010590			MAG	Passed QC and dereplication (not E. lenta)	UHGG		g__Anaerotardibacter;s__Anaerotardibacter sp000435675	1757970	0.54	82	35798	95.88	0.11	Denmark	Europe					Human	Unspecified GI tract	female		adult
	MGYG000010812			MAG	Passed QC and dereplication (not E. lenta)	UHGG		g__Adlercreutzia;s__Adlercreutzia equolifaciens	2547605	0.63	262	13860	89.67	2.01	China	Asia					Human	Unspecified GI tract
	MGYG000011589			MAG	Passed QC and dereplication (not E. lenta)	UHGG		g__Slackia_A;s__Slackia_A isoflavoniconvertens	1772760	0.58	235	10182	77.78	1.54	Spain	Europe					Human	Unspecified GI tract
	MGYG000012799			MAG	Passed QC and dereplication (not E. lenta)	UHGG		g__Slackia_A;s__Slackia_A piriformis	2000687	0.58	155	18651	86.99	1.7	Austria	Europe					Human	Unspecified GI tract	female	78	senior
	MGYG000013052			MAG	Passed QC and dereplication (not E. lenta)	UHGG		g__Anaerotardibacter;s__Anaerotardibacter sp000436075	1551760	0.53	185	11517	85.85	0.76	Sweden	Europe					Human	Unspecified GI tract	female	69	senior
	MGYG000013336			MAG	Passed QC and dereplication (not E. lenta)	UHGG		g__Ellagibacter;s__Ellagibacter isourolithinifaciens	1983177	0.6	157	21526	95.64	2.41	Austria	Europe					Human	Unspecified GI tract	male	69	senior
	MGYG000013926			MAG	Passed QC and dereplication (not E. lenta)	UHGG		g__Anaerotardibacter;s__Anaerotardibacter sp000436075	1781840	0.53	75	36349	99.37	0.08	USA	Americas					Human	Unspecified GI tract
	MGYG000014057			MAG	Passed QC and dereplication (not E. lenta)	UHGG		g__Anaerotardibacter;s__Anaerotardibacter sp000435475	1840146	0.45	129	20750	89.54	0.76	Spain	Europe					Human	Unspecified GI tract
	MGYG000014390			MAG	Passed QC and dereplication (not E. lenta)	UHGG		g__Slackia_A;s__Slackia_A isoflavoniconvertens	2059432	0.58	176	17629	80.9	0.49	United Kingdom	Europe					Human	Unspecified GI tract	female	50	adult
	MGYG000015790			MAG	Passed QC and dereplication (not E. lenta)	UHGG		g__Slackia_A;s__Slackia_A isoflavoniconvertens	2050312	0.57	65	47931	97.37	0.04	Austria	Europe					Human	Unspecified GI tract	male	66	senior
	MGYG000015891			MAG	Passed QC and dereplication (not E. lenta)	UHGG		g__Anaerotardibacter;s__Anaerotardibacter sp000436075	1689062	0.53	215	11246	94.06	1.92	Denmark	Europe					Human	Unspecified GI tract	male		senior
	MGYG000016157			MAG	Passed QC and dereplication (not E. lenta)	UHGG		g__Anaerotardibacter;s__Anaerotardibacter sp000435675	1650887	0.54	16	191862	96.64	0.31	USA	Americas					Human	Unspecified GI tract
	MGYG000016365			MAG	Passed QC and dereplication (not E. lenta)	UHGG		g__Adlercreutzia;s__Adlercreutzia hattorii	2376415	0.64	349	8640	87.28	2.54	USA	Americas					Human	Unspecified GI tract
	MGYG000016497			MAG	Passed QC and dereplication (not E. lenta)	UHGG		g__Anaerotardibacter;s__Anaerotardibacter sp000435475	1878156	0.45	81	36484	96.31	2.37	United Kingdom	Europe					Human	Unspecified GI tract	female	79	senior
	MGYG000016529			MAG	Passed QC and dereplication (not E. lenta)	UHGG		g__UMGS1519;s__UMGS1519 sp900552585	1934408	0.61	73	54597	98.28	1.87	United Kingdom	Europe					Human	Unspecified GI tract	female	76	senior
	MGYG000016546			MAG	Passed QC and dereplication (not E. lenta)	UHGG		g__Senegalimassilia;s__Senegalimassilia anaerobia	1742860	0.62	217	10330	89.68	1.66	USA	Americas					Human	Unspecified GI tract
	MGYG000016689			MAG	Passed QC and dereplication (not E. lenta)	UHGG		g__Adlercreutzia;s__Adlercreutzia hattorii	2581661	0.63	44	92818	96.98	1.3	United Kingdom	Europe					Human	Unspecified GI tract
	MGYG000017136			MAG	Passed QC and dereplication (not E. lenta)	UHGG		g__Anaerotardibacter;s__Anaerotardibacter sp000436075	1751583	0.53	132	19475	97.38	0.56	Sweden	Europe					Human	Unspecified GI tract	female	71	senior
	MGYG000018985			MAG	Passed QC and dereplication (not E. lenta)	UHGG		g__UMGS1502;s__UMGS1502 sp900552365	1489866	0.58	48	53725	79.95	2.63	Austria	Europe					Human	Unspecified GI tract	female	67	senior
	MGYG000021129			MAG	Passed QC and dereplication (not E. lenta)	UHGG		g__Adlercreutzia;s__Adlercreutzia hattorii	2621133	0.63	132	37096	97.1	0.51	Austria	Europe					Human	Unspecified GI tract	male	63	adult
	MGYG000021263			MAG	Passed QC and dereplication (not E. lenta)	UHGG		g__Anaerotardibacter;s__Anaerotardibacter sp000436075	1754055	0.53	35	85147	99.09	0.04	Israel	Asia					Human	Unspecified GI tract
	MGYG000021641			MAG	Passed QC and dereplication (not E. lenta)	UHGG		g__Anaerotardibacter;s__Anaerotardibacter sp000436075	1611861	0.53	72	34054	89.64	0.01	Spain	Europe					Human	Unspecified GI tract	male		adult
	MGYG000021759			MAG	Passed QC and dereplication (not E. lenta)	UHGG		g__Anaerotardibacter;s__Anaerotardibacter sp000435675	1752370	0.54	15	184115	90.57	2.15	USA	Americas					Human	Unspecified GI tract
	MGYG000021872			MAG	Passed QC and dereplication (not E. lenta)	UHGG		g__Anaerotardibacter;s__Anaerotardibacter sp000435675	1713252	0.54	37	116820	96.68	2.16	USA	Americas					Human	Unspecified GI tract
	MGYG000022515			MAG	Passed QC and dereplication (not E. lenta)	UHGG		g__Anaerotardibacter;s__Anaerotardibacter sp000435675	1449069	0.55	222	8161	84.26	0.69	United Kingdom	Europe					Human	Unspecified GI tract	female	56	adult
	MGYG000022808			MAG	Passed QC and dereplication (not E. lenta)	UHGG		g__Anaerotardibacter;s__Anaerotardibacter sp000435675	1502450	0.55	306	6785	86.22	1.23	Spain	Europe					Human	Unspecified GI tract	female		adult
	MGYG000024162			MAG	Passed QC and dereplication (not E. lenta)	UHGG		g__CAAEEV01;s__CAAEEV01 sp900754955	2172221	0.64	330	9155	93.04	2.36	Madagascar	Africa					Human	Unspecified GI tract	male	26	adult
	MGYG000024520			MAG	Passed QC and dereplication (not E. lenta)	UHGG		g__Anaerotardibacter;s__Anaerotardibacter sp000435675	1740640	0.54	19	148551	90.96	0	Spain	Europe					Human	Unspecified GI tract	male		adult
	MGYG000024641			MAG	Passed QC and dereplication (not E. lenta)	UHGG		g__Slackia_A;s__Slackia_A isoflavoniconvertens	2207033	0.58	97	34020	98.36	0.77	USA	Americas					Human	Unspecified GI tract
	MGYG000025734			MAG	Passed QC and dereplication (not E. lenta)	UHGG		g__Anaerotardibacter;s__Anaerotardibacter sp000436075	1507855	0.54	11	186110	80.17	0.03	Sweden	Europe					Human	Unspecified GI tract	female	70	senior
	MGYG000027356			MAG	Passed QC and dereplication (not E. lenta)	UHGG		g__Anaerotardibacter;s__Anaerotardibacter sp000436075	1706834	0.53	222	9783	94.85	2.67	Spain	Europe					Human	Unspecified GI tract	female		adult
	MGYG000028423			MAG	Passed QC and dereplication (not E. lenta)	UHGG		g__Slackia_A;s__Slackia_A isoflavoniconvertens	1855130	0.57	36	71236	84.66	0.01	Austria	Europe					Human	Unspecified GI tract	male	66	senior
	MGYG000028504			MAG	Passed QC and dereplication (not E. lenta)	UHGG		g__Senegalimassilia;s__Senegalimassilia anaerobia	2055413	0.62	51	78690	98.84	0.4	United Kingdom	Europe					Human	Unspecified GI tract	female	56	adult
	MGYG000029561			MAG	Passed QC and dereplication (not E. lenta)	UHGG		g__Slackia_A;s__Slackia_A isoflavoniconvertens	1989451	0.58	136	21616	89.73	0.7	Mongolia	Asia					Human	Unspecified GI tract			adult
	MGYG000030398			MAG	Passed QC and dereplication (not E. lenta)	UHGG		g__Adlercreutzia;s__Adlercreutzia hattorii	2415362	0.64	251	15843	82.22	2.42	Austria	Europe					Human	Unspecified GI tract	male	72	senior
	MGYG000031258			MAG	Passed QC and dereplication (not E. lenta)	UHGG		g__Anaerotardibacter;s__Anaerotardibacter sp000436075	1536514	0.53	138	13316	84.87	0.07	Spain	Europe					Human	Unspecified GI tract	female		adult
	MGYG000032049			MAG	Passed QC and dereplication (not E. lenta)	UHGG		g__Anaerotardibacter;s__Anaerotardibacter sp000436075	1583587	0.53	174	11873	83.94	0.58	Austria	Europe					Human	Unspecified GI tract	male	70	senior
	MGYG000032392			MAG	Passed QC and dereplication (not E. lenta)	UHGG		g__Anaerotardibacter;s__Anaerotardibacter sp900556585	1816010	0.44	16	174652	87.42	0.05	France	Europe					Human	Unspecified GI tract	male	64	adult
	MGYG000032415			MAG	Passed QC and dereplication (not E. lenta)	UHGG		g__Anaerotardibacter;s__Anaerotardibacter sp000435675	1622717	0.54	33	68139	90.85	0.01	Sweden	Europe					Human	Unspecified GI tract	female		adult
	MGYG000032463			MAG	Passed QC and dereplication (not E. lenta)	UHGG		g__Anaerotardibacter;s__Anaerotardibacter sp000436075	1709677	0.53	102	26766	91.58	0.11	Austria	Europe					Human	Unspecified GI tract	female	66	senior
	MGYG000032609			MAG	Passed QC and dereplication (not E. lenta)	UHGG		g__Adlercreutzia;s__Adlercreutzia equolifaciens	2585849	0.63	222	18505	98	0.41	China	Asia					Human	Unspecified GI tract
	MGYG000033093			MAG	Passed QC and dereplication (not E. lenta)	UHGG		g__Ellagibacter;s__Ellagibacter isourolithinifaciens	1917591	0.61	254	9572	91.16	2.41	Sweden	Europe					Human	Unspecified GI tract	female	71	senior
	MGYG000033251			MAG	Passed QC and dereplication (not E. lenta)	UHGG		g__Ellagibacter;s__Ellagibacter isourolithinifaciens	2048037	0.61	117	28277	94.09	0.22	Austria	Europe					Human	Unspecified GI tract	male	71	senior
	MGYG000033842			MAG	Passed QC and dereplication (not E. lenta)	UHGG		g__Adlercreutzia;s__Adlercreutzia hattorii	2393517	0.64	205	17689	85.34	2.63	United Kingdom	Europe					Human	Unspecified GI tract
	MGYG000034269			MAG	Passed QC and dereplication (not E. lenta)	UHGG		g__Anaerotardibacter;s__Anaerotardibacter sp000435475	1883503	0.45	45	82672	96.75	0.3	Israel	Asia					Human	Unspecified GI tract
	MGYG000035384			MAG	Passed QC and dereplication (not E. lenta)	UHGG		g__Senegalimassilia;s__Senegalimassilia anaerobia	1963047	0.62	121	21162	86.17	0.33	China	Asia					Human	Unspecified GI tract
	MGYG000036067			MAG	Passed QC and dereplication (not E. lenta)	UHGG		g__Adlercreutzia;s__Adlercreutzia hattorii	2444720	0.64	134	33532	93.36	0.5	Austria	Europe					Human	Unspecified GI tract	male	70	senior
	MGYG000036631			MAG	Passed QC and dereplication (not E. lenta)	UHGG		g__Anaerotardibacter;s__Anaerotardibacter sp000436075	1762630	0.53	40	69262	97.46	0.31	Austria	Europe					Human	Unspecified GI tract	male	65	adult
	MGYG000036994			MAG	Passed QC and dereplication (not E. lenta)	UHGG		g__Ellagibacter;s__Ellagibacter sp934663775	2105837	0.62	94	39517	92.99	0.99	Madagascar	Africa					Human	Unspecified GI tract	male	52	adult
	MGYG000038201			MAG	Passed QC and dereplication (not E. lenta)	UHGG		g__Slackia_A;s__Slackia_A isoflavoniconvertens	1712969	0.58	318	6858	89.1	0.95	Mongolia	Asia					Human	Unspecified GI tract			adult
	MGYG000038264			MAG	Passed QC and dereplication (not E. lenta)	UHGG		g__Slackia_A;s__Slackia_A isoflavoniconvertens	1878822	0.58	301	8223	90.56	1.91	United Kingdom	Europe					Human	Unspecified GI tract	female	69	senior
	MGYG000038309			MAG	Passed QC and dereplication (not E. lenta)	UHGG		g__Anaerotardibacter;s__Anaerotardibacter sp000434775	1564692	0.45	52	54384	90.32	0.19	USA	Americas					Human	Unspecified GI tract
	MGYG000038363			MAG	Passed QC and dereplication (not E. lenta)	UHGG		g__Anaerotardibacter;s__Anaerotardibacter sp000435675	1599146	0.54	53	51645	93.02	0	USA	Americas					Human	Unspecified GI tract
	MGYG000038505			MAG	Passed QC and dereplication (not E. lenta)	UHGG		g__Slackia_A;s__Slackia_A isoflavoniconvertens	1843607	0.58	331	7233	85.09	4.67	Germany	Europe					Human	Unspecified GI tract
	MGYG000038586			MAG	Passed QC and dereplication (not E. lenta)	UHGG		g__Anaerotardibacter;s__Anaerotardibacter sp000435475	1964905	0.45	10	240326	97.71	0.19	Austria	Europe					Human	Unspecified GI tract	female	64	adult
	MGYG000039451			MAG	Passed QC and dereplication (not E. lenta)	UHGG		g__Senegalimassilia;s__Senegalimassilia faecalis	2179875	0.62	116	32048	94.68	0.18	Austria	Europe					Human	Unspecified GI tract	male	68	senior
	MGYG000039810			MAG	Passed QC and dereplication (not E. lenta)	UHGG		g__Anaerotardibacter;s__Anaerotardibacter sp000436075	1832950	0.53	56	52712	97.78	0.14	Sweden	Europe					Human	Unspecified GI tract	female		adult
	MGYG000041245			MAG	Passed QC and dereplication (not E. lenta)	UHGG		g__Anaerotardibacter;s__Anaerotardibacter sp000435475	1875988	0.45	48	72547	90.49	0.12	Austria	Europe					Human	Unspecified GI tract	male	63	adult
	MGYG000041415			MAG	Passed QC and dereplication (not E. lenta)	UHGG		g__Adlercreutzia;s__Adlercreutzia hattorii	2231108	0.63	346	10115	83.03	1.22	Austria	Europe					Human	Unspecified GI tract	female	69	senior
	MGYG000042968			MAG	Passed QC and dereplication (not E. lenta)	UHGG		g__Anaerotardibacter;s__Anaerotardibacter sp000435675	1499795	0.55	133	16603	77.07	0.96	Netherlands	Europe					Human	Unspecified GI tract
	MGYG000043062			MAG	Passed QC and dereplication (not E. lenta)	UHGG		g__Adlercreutzia;s__Adlercreutzia hattorii	2484183	0.63	516	6366	85.54	2.46	Austria	Europe					Human	Unspecified GI tract	male	64	adult
	MGYG000043227			MAG	Passed QC and dereplication (not E. lenta)	UHGG		g__Adlercreutzia;s__Adlercreutzia hattorii	2563605	0.64	55	75538	98.4	0.71	USA	Americas					Human	Unspecified GI tract
	MGYG000043885			MAG	Passed QC and dereplication (not E. lenta)	UHGG		g__Adlercreutzia;s__Adlercreutzia hattorii	2400610	0.63	113	39498	84.47	1.71	Austria	Europe					Human	Unspecified GI tract	male	46	adult
	MGYG000043939			MAG	Passed QC and dereplication (not E. lenta)	UHGG		g__Anaerotardibacter;s__Anaerotardibacter sp000436075	1638774	0.53	366	5624	87.66	2.53	Sweden	Europe					Human	Unspecified GI tract	female		adult
	MGYG000044686			Isolate	Passed QC and dereplication (not E. lenta)	UHGG		g__Gordonibacter;s__Gordonibacter pamelaeae	3608022	0.65	1	3608022	82.49	0.63							Human	Unspecified GI tract
	MGYG000044915			MAG	Passed QC and dereplication (not E. lenta)	UHGG		g__Anaerotardibacter;s__Anaerotardibacter sp000436075	1627989	0.53	203	12098	86.53	2.79	United Kingdom	Europe					Human	Unspecified GI tract	female	62	adult
	MGYG000045123			MAG	Passed QC and dereplication (not E. lenta)	UHGG		g__Anaerotardibacter;s__Anaerotardibacter sp900544455	1917460	0.53	52	61282	100	0.98	Madagascar	Africa					Human	Unspecified GI tract	female	30	adult
	MGYG000045548			MAG	Passed QC and dereplication (not E. lenta)	UHGG		g__Adlercreutzia;s__Adlercreutzia hattorii	2446085	0.64	155	21530	92.43	2.08	Austria	Europe					Human	Unspecified GI tract	female	62	adult
	MGYG000046272			MAG	Passed QC and dereplication (not E. lenta)	UHGG		g__Adlercreutzia;s__Adlercreutzia hattorii	1933679	0.64	39	112464	75.18	0.26	Austria	Europe					Human	Unspecified GI tract	female	69	senior
	MGYG000046648			MAG	Passed QC and dereplication (not E. lenta)	UHGG		g__Slackia_A;s__Slackia_A isoflavoniconvertens	1871148	0.58	348	7264	84.6	0.01	China	Asia					Human	Unspecified GI tract			adult
	MGYG000047284			MAG	Passed QC and dereplication (not E. lenta)	UHGG		g__Anaerotardibacter;s__Anaerotardibacter sp000436075	1634731	0.53	38	76243	88.87	0.03	Denmark	Europe					Human	Unspecified GI tract
	MGYG000048228			MAG	Passed QC and dereplication (not E. lenta)	UHGG		g__Anaerotardibacter;s__Anaerotardibacter sp000436075	1775217	0.53	171	15686	97.53	1.31	Spain	Europe					Human	Unspecified GI tract	male		adult
	MGYG000048961			MAG	Passed QC and dereplication (not E. lenta)	UHGG		g__Anaerotardibacter;s__Anaerotardibacter sp000435675	1774607	0.54	18	176844	93.08	0.03	Sweden	Europe					Human	Unspecified GI tract
	MGYG000049084			MAG	Passed QC and dereplication (not E. lenta)	UHGG		g__Anaerotardibacter;s__Anaerotardibacter sp900538545	1670412	0.54	101	23497	88	0	Denmark	Europe					Human	Unspecified GI tract	female		adult
	MGYG000049115			MAG	Passed QC and dereplication (not E. lenta)	UHGG		g__Anaerotardibacter;s__Anaerotardibacter sp900753095	1857763	0.58	80	34601	100	0.03	Denmark	Europe					Human	Unspecified GI tract	female		senior
	MGYG000049284			MAG	Passed QC and dereplication (not E. lenta)	UHGG		g__Anaerotardibacter;s__Anaerotardibacter sp000436075	1515403	0.54	12	255355	82.21	0.02	United Kingdom	Europe					Human	Unspecified GI tract	female	65	adult
	MGYG000049738			MAG	Passed QC and dereplication (not E. lenta)	UHGG		g__UMGS1502;s__UMGS1502 sp900552365	1753812	0.57	36	88818	93.51	0.27	Madagascar	Africa					Human	Unspecified GI tract	male	21	adult
	MGYG000049910			MAG	Passed QC and dereplication (not E. lenta)	UHGG		g__Slackia_A;s__Slackia_A piriformis	2241055	0.57	218	28283	94.09	3.42	Austria	Europe					Human	Unspecified GI tract	female	71	senior
	MGYG000051073			MAG	Passed QC and dereplication (not E. lenta)	UHGG		g__Adlercreutzia;s__Adlercreutzia hattorii	2274341	0.63	207	15447	81.27	1.59	Austria	Europe					Human	Unspecified GI tract	male	68	senior
	MGYG000051103			MAG	Passed QC and dereplication (not E. lenta)	UHGG		g__Phoenicibacter;s__Phoenicibacter congonensis	1413610	0.43	14	215912	99.74	0.14	United Kingdom	Europe					Human	Unspecified GI tract	female	65	adult
	MGYG000051727			MAG	Passed QC and dereplication (not E. lenta)	UHGG		g__Adlercreutzia;s__Adlercreutzia hattorii	2596906	0.63	148	28665	89.83	1.31	Austria	Europe					Human	Unspecified GI tract	male	63	adult
	MGYG000052783			MAG	Passed QC and dereplication (not E. lenta)	UHGG		g__Anaerotardibacter;s__Anaerotardibacter sp000435675	1705780	0.54	24	105585	91.17	0.11	USA	Americas					Human	Unspecified GI tract
	MGYG000052933			MAG	Passed QC and dereplication (not E. lenta)	UHGG		g__Anaerotardibacter;s__Anaerotardibacter sp000435675	1584846	0.55	40	68544	84.09	0	Germany	Europe					Human	Unspecified GI tract
	MGYG000052967			MAG	Passed QC and dereplication (not E. lenta)	UHGG		g__Slackia_A;s__Slackia_A isoflavoniconvertens	1816858	0.58	617	3610	86.03	1.02	Mongolia	Asia					Human	Unspecified GI tract			adult
	MGYG000053204			MAG	Passed QC and dereplication (not E. lenta)	UHGG		g__Anaerotardibacter;s__Anaerotardibacter sp000435675	1519560	0.54	185	11507	87.94	1.47	Denmark	Europe					Human	Unspecified GI tract	male		adult
	MGYG000053500			MAG	Passed QC and dereplication (not E. lenta)	UHGG		g__Anaerotardibacter;s__Anaerotardibacter sp900753095	1715821	0.58	254	9120	93.19	2.52	United Kingdom	Europe					Human	Unspecified GI tract	female	69	senior
	MGYG000053880			MAG	Passed QC and dereplication (not E. lenta)	UHGG		g__Anaerotardibacter;s__Anaerotardibacter sp000436075	1628421	0.53	309	6383	90.37	1.46	Sweden	Europe					Human	Unspecified GI tract	female		adult
	MGYG000054844			MAG	Passed QC and dereplication (not E. lenta)	UHGG		g__Anaerotardibacter;s__Anaerotardibacter sp000435675	1596231	0.54	54	54748	96.51	0.12	United Kingdom	Europe					Human	Unspecified GI tract	female	57	adult
	MGYG000054873			MAG	Passed QC and dereplication (not E. lenta)	UHGG		g__Anaerotardibacter;s__Anaerotardibacter sp000436075	1579609	0.53	83	33020	88.81	1.48	Sweden	Europe					Human	Unspecified GI tract	female		adult
	MGYG000055067			MAG	Passed QC and dereplication (not E. lenta)	UHGG		g__Anaerotardibacter;s__Anaerotardibacter sp000436075	1742065	0.53	147	18538	95.81	0.12	Denmark	Europe					Human	Unspecified GI tract	male		senior
	MGYG000055245			MAG	Passed QC and dereplication (not E. lenta)	UHGG		g__Slackia_A;s__Slackia_A isoflavoniconvertens	2091973	0.58	47	83924	98.4	0.19	Germany	Europe					Human	Unspecified GI tract
	MGYG000055706			MAG	Passed QC and dereplication (not E. lenta)	UHGG		g__Ellagibacter;s__Ellagibacter isourolithinifaciens	1932539	0.61	238	11600	99.21	1.3	Sweden	Europe					Human	Unspecified GI tract	female	70	senior
	MGYG000056396			MAG	Passed QC and dereplication (not E. lenta)	UHGG		g__Paraeggerthella;s__Paraeggerthella hongkongensis_A	2395290	0.62	276	11721	90.29	0.63	China	Asia					Human	Unspecified GI tract
	MGYG000058850			MAG	Passed QC and dereplication (not E. lenta)	UHGG		g__Anaerotardibacter;s__Anaerotardibacter sp000435475	1759047	0.45	75	38238	93.57	0.07	China	Asia					Human	Unspecified GI tract
	MGYG000058901			MAG	Passed QC and dereplication (not E. lenta)	UHGG		g__Senegalimassilia;s__Senegalimassilia anaerobia	2010685	0.63	128	23403	94.6	0.46	Austria	Europe					Human	Unspecified GI tract	male	55	adult
	MGYG000058923			MAG	Passed QC and dereplication (not E. lenta)	UHGG		g__Anaerotardibacter;s__Anaerotardibacter sp000435675	1568632	0.54	123	19795	84.64	0.85	Israel	Asia					Human	Unspecified GI tract
	MGYG000059004			MAG	Passed QC and dereplication (not E. lenta)	UHGG		g__Anaerotardibacter;s__Anaerotardibacter sp000435475	1752034	0.45	110	25387	84.79	0.18	China	Asia					Human	Unspecified GI tract
	MGYG000060136			MAG	Passed QC and dereplication (not E. lenta)	UHGG		g__Slackia_A;s__Slackia_A isoflavoniconvertens	1979677	0.58	141	23862	89.02	1.8	Netherlands	Europe					Human	Unspecified GI tract
	MGYG000060608			MAG	Passed QC and dereplication (not E. lenta)	UHGG		g__Slackia_A;s__Slackia_A isoflavoniconvertens	2111543	0.57	141	23315	91.67	0.79	Russia	Europe					Human	Unspecified GI tract	male	1	child
	MGYG000060933			MAG	Passed QC and dereplication (not E. lenta)	UHGG		g__Anaerotardibacter;s__Anaerotardibacter sp000435675	1699829	0.54	111	26498	94.53	0.89	USA	Americas					Human	Unspecified GI tract
	MGYG000061732			MAG	Passed QC and dereplication (not E. lenta)	UHGG		g__Slackia_A;s__Slackia_A isoflavoniconvertens	2143805	0.58	112	33494	96.72	0.11	Spain	Europe					Human	Unspecified GI tract	female		adult
	MGYG000061800			MAG	Passed QC and dereplication (not E. lenta)	UHGG		g__Senegalimassilia;s__Senegalimassilia anaerobia	2130513	0.62	94	37441	95.73	0.14	United Kingdom	Europe					Human	Unspecified GI tract	female	62	adult
	MGYG000062517			MAG	Passed QC and dereplication (not E. lenta)	UHGG		g__Adlercreutzia;s__Adlercreutzia hattorii	2670125	0.63	48	81203	96.25	0.69	Canada	Americas					Human	Unspecified GI tract
	MGYG000063100			MAG	Passed QC and dereplication (not E. lenta)	UHGG		g__Slackia_A;s__Slackia_A isoflavoniconvertens	1923285	0.58	73	37338	96.01	0.18	United Kingdom	Europe					Human	Unspecified GI tract	female	69	senior
	MGYG000063474			MAG	Passed QC and dereplication (not E. lenta)	UHGG		g__Anaerotardibacter;s__Anaerotardibacter sp000435675	1465953	0.54	209	9422	89.33	0.67	United Kingdom	Europe					Human	Unspecified GI tract	female	52	adult
	MGYG000064075			MAG	Passed QC and dereplication (not E. lenta)	UHGG		g__Anaerotardibacter;s__Anaerotardibacter sp000436075	1725248	0.53	124	20473	96.64	2.12	Sweden	Europe					Human	Unspecified GI tract	female	70	senior
	MGYG000064341			MAG	Passed QC and dereplication (not E. lenta)	UHGG		g__Slackia_A;s__Slackia_A isoflavoniconvertens	1803570	0.57	393	6030	82.66	1.82	Austria	Europe					Human	Unspecified GI tract	female	74	senior
	MGYG000064555			MAG	Passed QC and dereplication (not E. lenta)	UHGG		g__Slackia_A;s__Slackia_A isoflavoniconvertens	2055260	0.58	172	19741	95.76	0.22	Denmark	Europe					Human	Unspecified GI tract
	MGYG000065406			MAG	Passed QC and dereplication (not E. lenta)	UHGG		g__Anaerotardibacter;s__Anaerotardibacter sp000436075	1766555	0.53	72	36364	99.25	0.06	United Kingdom	Europe					Human	Unspecified GI tract	female	57	adult
	MGYG000066056			MAG	Passed QC and dereplication (not E. lenta)	UHGG		g__Adlercreutzia;s__Adlercreutzia equolifaciens	2602144	0.64	89	45853	98.94	3.41	Kazakhstan	Asia					Human	Unspecified GI tract
	MGYG000066290			MAG	Passed QC and dereplication (not E. lenta)	UHGG		g__Anaerotardibacter;s__Anaerotardibacter sp000436075	1998260	0.53	176	17153	91.4	1.72	Sweden	Europe					Human	Unspecified GI tract	female		adult
	MGYG000066760			MAG	Passed QC and dereplication (not E. lenta)	UHGG		g__Slackia_A;s__Slackia_A isoflavoniconvertens	2069397	0.57	149	20848	96.69	1.01	Kazakhstan	Asia					Human	Unspecified GI tract
	MGYG000066884			MAG	Passed QC and dereplication (not E. lenta)	UHGG		g__Aphodovivens;s__Aphodovivens avicola	2108707	0.66	263	11470	80.55	4.45	Spain	Europe					Human	Unspecified GI tract	female		adult
	MGYG000067221			MAG	Passed QC and dereplication (not E. lenta)	UHGG		g__Anaerotardibacter;s__Anaerotardibacter sp000436075	1866191	0.53	23	119050	100	0.13	Austria	Europe					Human	Unspecified GI tract	male	72	senior
	MGYG000067412			MAG	Passed QC and dereplication (not E. lenta)	UHGG		g__Anaerotardibacter;s__Anaerotardibacter sp000434775	1560152	0.45	28	70113	100	0.09	Spain	Europe					Human	Unspecified GI tract	female		adult
	MGYG000068685			MAG	Passed QC and dereplication (not E. lenta)	UHGG		g__Slackia_A;s__Slackia_A isoflavoniconvertens	2013095	0.57	211	12825	90.28	0.74	USA	Americas					Human	Unspecified GI tract
	MGYG000070014			MAG	Passed QC and dereplication (not E. lenta)	UHGG		g__Adlercreutzia;s__Adlercreutzia hattorii	2287457	0.64	422	7329	86.92	1.31	Canada	Americas					Human	Unspecified GI tract
	MGYG000070991			MAG	Passed QC and dereplication (not E. lenta)	UHGG		g__Anaerotardibacter;s__Anaerotardibacter sp000435675	1789489	0.54	11	191007	98.68	0.02	United Kingdom	Europe					Human	Unspecified GI tract	female	70	senior
	MGYG000072728			MAG	Passed QC and dereplication (not E. lenta)	UHGG		g__Slackia_A;s__Slackia_A isoflavoniconvertens	2133750	0.58	61	58000	97.01	0.05	USA	Americas					Human	Unspecified GI tract
	MGYG000074070			MAG	Passed QC and dereplication (not E. lenta)	UHGG		g__Slackia_A;s__Slackia_A isoflavoniconvertens	1996164	0.58	214	13252	96.14	1.01	Mongolia	Asia					Human	Unspecified GI tract			adult
	MGYG000075161			MAG	Passed QC and dereplication (not E. lenta)	UHGG		g__Anaerotardibacter;s__Anaerotardibacter sp000436075	1631761	0.53	37	85522	92.04	1.43	USA	Americas					Human	Unspecified GI tract
	MGYG000075773			MAG	Passed QC and dereplication (not E. lenta)	UHGG		g__Senegalimassilia;s__Senegalimassilia anaerobia	2018906	0.63	196	13794	85.12	1.25	Mongolia	Asia					Human	Unspecified GI tract			adult
	MGYG000075998			MAG	Passed QC and dereplication (not E. lenta)	UHGG		g__Anaerotardibacter;s__Anaerotardibacter sp000436075	1785456	0.53	38	87516	100	0	Austria	Europe					Human	Unspecified GI tract	male	71	senior
	MGYG000076573			MAG	Passed QC and dereplication (not E. lenta)	UHGG		g__Slackia_A;s__Slackia_A isoflavoniconvertens	1953103	0.58	263	9710	86.27	0.66	United Kingdom	Europe					Human	Unspecified GI tract	female	61	adult
	MGYG000076983			MAG	Passed QC and dereplication (not E. lenta)	UHGG		g__Anaerotardibacter;s__Anaerotardibacter sp000435475	1962454	0.45	39	76517	97.05	1.69	United Kingdom	Europe					Human	Unspecified GI tract	female	51	adult
	MGYG000077233			MAG	Passed QC and dereplication (not E. lenta)	UHGG		g__Anaerotardibacter;s__Anaerotardibacter sp000435675	1554922	0.54	66	34181	82.29	0.28	France	Europe					Human	Unspecified GI tract	male	62	adult
	MGYG000077295			MAG	Passed QC and dereplication (not E. lenta)	UHGG		g__Senegalimassilia;s__Senegalimassilia sp934630815	2142431	0.62	56	58212	95.67	0.69	Madagascar	Africa					Human	Unspecified GI tract	male	34	adult
	MGYG000078512			MAG	Passed QC and dereplication (not E. lenta)	UHGG		g__Ellagibacter;s__Ellagibacter isourolithinifaciens	1801370	0.61	386	5586	81	3.79	Italy	Europe					Human	Unspecified GI tract
	MGYG000079224			MAG	Passed QC and dereplication (not E. lenta)	UHGG		g__Senegalimassilia;s__Senegalimassilia sp934630815	2112609	0.62	113	32805	91.2	3.72	Madagascar	Africa					Human	Unspecified GI tract	female	23	adult
	MGYG000080299			MAG	Passed QC and dereplication (not E. lenta)	UHGG		g__Anaerotardibacter;s__Anaerotardibacter sp900548955	1949496	0.45	45	70742	99.33	2.86	France	Europe					Human	Unspecified GI tract	female	72	senior
	MGYG000081213			MAG	Passed QC and dereplication (not E. lenta)	UHGG		g__Senegalimassilia;s__Senegalimassilia anaerobia	1765562	0.63	268	8327	82.36	1.52	USA	Americas					Human	Unspecified GI tract
	MGYG000081635			MAG	Passed QC and dereplication (not E. lenta)	UHGG		g__Ellagibacter;s__Ellagibacter isourolithinifaciens	1981811	0.61	73	49742	98.48	1.43	Sweden	Europe					Human	Unspecified GI tract	female	71	senior
	MGYG000081761			MAG	Passed QC and dereplication (not E. lenta)	UHGG		g__Anaerotardibacter;s__Anaerotardibacter sp000436075	1837930	0.53	15	158277	100	0.04	Austria	Europe					Human	Unspecified GI tract	male	63	adult
	MGYG000082178			MAG	Passed QC and dereplication (not E. lenta)	UHGG		g__Adlercreutzia;s__Adlercreutzia equolifaciens	2460276	0.63	371	8723	86.29	0.82	China	Asia					Human	Unspecified GI tract
	MGYG000082538			MAG	Passed QC and dereplication (not E. lenta)	UHGG		g__Anaerotardibacter;s__Anaerotardibacter sp000436075	1743285	0.53	142	21495	96.91	1.7	Sweden	Europe					Human	Unspecified GI tract	female	71	senior
	MGYG000082641			MAG	Passed QC and dereplication (not E. lenta)	UHGG		g__Anaerotardibacter;s__Anaerotardibacter sp000435475	1907939	0.45	78	40717	97.95	1.45	Israel	Asia					Human	Unspecified GI tract
	MGYG000083767			MAG	Passed QC and dereplication (not E. lenta)	UHGG		g__Anaerotardibacter;s__Anaerotardibacter sp000436075	1472211	0.54	20	117885	79.69	0.02	USA	Americas					Human	Unspecified GI tract
	MGYG000083805			MAG	Passed QC and dereplication (not E. lenta)	UHGG		g__Ellagibacter;s__Ellagibacter isourolithinifaciens	1723128	0.61	77	42053	81.64	0.11	Sweden	Europe					Human	Unspecified GI tract	female	71	senior
	MGYG000084942			MAG	Passed QC and dereplication (not E. lenta)	UHGG		g__Ellagibacter;s__Ellagibacter isourolithinifaciens	2310287	0.61	96	39962	97.51	0.72	Madagascar	Africa					Human	Unspecified GI tract	male	36	adult
	MGYG000084960			MAG	Passed QC and dereplication (not E. lenta)	UHGG		g__Adlercreutzia;s__Adlercreutzia equolifaciens	2325373	0.64	152	26153	91.03	0.99	Spain	Europe					Human	Unspecified GI tract	female		adult
	MGYG000085924			MAG	Passed QC and dereplication (not E. lenta)	UHGG		g__Slackia_A;s__Slackia_A isoflavoniconvertens	1757643	0.58	300	7349	92.1	0.15	Mongolia	Asia					Human	Unspecified GI tract			adult
	MGYG000086037			MAG	Passed QC and dereplication (not E. lenta)	UHGG		g__UMGS1519;s__UMGS1519 sp900552585	1947412	0.61	166	17948	96.1	3.05	Denmark	Europe					Human	Unspecified GI tract	female		adult
	MGYG000086634			MAG	Passed QC and dereplication (not E. lenta)	UHGG		g__Anaerotardibacter;s__Anaerotardibacter sp000436075	1641256	0.53	101	25174	84.81	0.14	Austria	Europe					Human	Unspecified GI tract	male	77	senior
	MGYG000086787			MAG	Passed QC and dereplication (not E. lenta)	UHGG		g__Senegalimassilia;s__Senegalimassilia sp900550055	2212349	0.62	150	21891	90.73	1.17	Italy	Europe					Human	Unspecified GI tract
	MGYG000087282			MAG	Passed QC and dereplication (not E. lenta)	UHGG		g__Adlercreutzia;s__Adlercreutzia hattorii	2205095	0.64	38	109223	84.72	0.69	Netherlands	Europe					Human	Unspecified GI tract
	MGYG000087678			MAG	Passed QC and dereplication (not E. lenta)	UHGG		g__Anaerotardibacter;s__Anaerotardibacter sp000436075	1611558	0.53	245	8321	91.68	1.71	Denmark	Europe					Human	Unspecified GI tract
	MGYG000088872			MAG	Passed QC and dereplication (not E. lenta)	UHGG		g__Anaerotardibacter;s__Anaerotardibacter sp000435675	1726045	0.54	6	369690	89.66	0.08	Israel	Asia					Human	Unspecified GI tract
	MGYG000089168			MAG	Passed QC and dereplication (not E. lenta)	UHGG		g__Anaerotardibacter;s__Anaerotardibacter sp000436075	1664537	0.53	271	7698	88.21	2.42	Spain	Europe					Human	Unspecified GI tract	female		adult
	MGYG000089399			MAG	Passed QC and dereplication (not E. lenta)	UHGG		g__Anaerotardibacter;s__Anaerotardibacter sp000434775	1484864	0.45	36	62198	90.52	2.11	Spain	Europe					Human	Unspecified GI tract	female		adult
	MGYG000089553			MAG	Passed QC and dereplication (not E. lenta)	UHGG		g__Slackia_A;s__Slackia_A isoflavoniconvertens	1858435	0.58	184	16886	89.13	0.08	Mongolia	Asia					Human	Unspecified GI tract			adult
	MGYG000091076			MAG	Passed QC and dereplication (not E. lenta)	UHGG		g__Anaerotardibacter;s__Anaerotardibacter sp900544455	2001964	0.53	20	207169	100	1.16	Madagascar	Africa					Human	Unspecified GI tract	male	48	adult
	MGYG000091839			MAG	Passed QC and dereplication (not E. lenta)	UHGG		g__Anaerotardibacter;s__Anaerotardibacter sp000436075	1633201	0.53	197	11327	88.38	0.77	Spain	Europe					Human	Unspecified GI tract	male		adult
	MGYG000091960			MAG	Passed QC and dereplication (not E. lenta)	UHGG		g__Adlercreutzia;s__Adlercreutzia hattorii	2205241	0.63	297	9973	87.5	1.67	Denmark	Europe					Human	Unspecified GI tract	female		newborn
	MGYG000092284			MAG	Passed QC and dereplication (not E. lenta)	UHGG		g__Slackia_A;s__Slackia_A isoflavoniconvertens	1844192	0.57	297	8422	79.02	0.23	Spain	Europe					Human	Unspecified GI tract	female		adult
	MGYG000094018			MAG	Passed QC and dereplication (not E. lenta)	UHGG		g__Slackia_A;s__Slackia_A isoflavoniconvertens	1711373	0.58	450	5108	80.28	0.74	Mongolia	Asia					Human	Unspecified GI tract			adult
	MGYG000094127			MAG	Passed QC and dereplication (not E. lenta)	UHGG		g__Anaerotardibacter;s__Anaerotardibacter sp000435675	1617386	0.54	98	25712	83.59	0.23	USA	Americas					Human	Unspecified GI tract
	MGYG000094274			MAG	Passed QC and dereplication (not E. lenta)	UHGG		g__Anaerotardibacter;s__Anaerotardibacter sp000435675	1789323	0.54	21	193012	89.94	0.08	Canada	Americas					Human	Unspecified GI tract
	MGYG000095216			MAG	Passed QC and dereplication (not E. lenta)	UHGG		g__Anaerotardibacter;s__Anaerotardibacter sp900547965	1598840	0.54	56	43772	88.69	0.17	United Kingdom	Europe					Human	Unspecified GI tract	female	51	adult
	MGYG000095918			MAG	Passed QC and dereplication (not E. lenta)	UHGG		g__Ellagibacter;s__Ellagibacter isourolithinifaciens	2188204	0.61	129	27926	98.93	2.66	United Kingdom	Europe					Human	Unspecified GI tract	female	72	senior
	MGYG000096243			MAG	Passed QC and dereplication (not E. lenta)	UHGG		g__Senegalimassilia;s__Senegalimassilia anaerobia	2161668	0.63	65	50734	97.99	0.53	USA	Americas					Human	Unspecified GI tract
	MGYG000096506			MAG	Passed QC and dereplication (not E. lenta)	UHGG		g__Adlercreutzia;s__Adlercreutzia equolifaciens	2506561	0.63	60	66842	93.21	0.1	China	Asia					Human	Unspecified GI tract
	MGYG000096740			MAG	Passed QC and dereplication (not E. lenta)	UHGG		g__Anaerotardibacter;s__Anaerotardibacter sp000435675	1357102	0.55	238	7137	76.59	2.19	Israel	Asia					Human	Unspecified GI tract
	MGYG000097686			MAG	Passed QC and dereplication (not E. lenta)	UHGG		g__Slackia_A;s__Slackia_A isoflavoniconvertens	2267062	0.57	316	9789	81.82	2.97	United Kingdom	Europe					Human	Unspecified GI tract	female	51	adult
	MGYG000097767			MAG	Passed QC and dereplication (not E. lenta)	UHGG		g__Anaerotardibacter;s__Anaerotardibacter sp000436075	1821810	0.53	175	14519	92.23	2.75	Sweden	Europe					Human	Unspecified GI tract	female	71	senior
	MGYG000098471			MAG	Passed QC and dereplication (not E. lenta)	UHGG		g__Anaerotardibacter;s__Anaerotardibacter sp000436075	1810919	0.53	198	12898	100	1.06	Netherlands	Europe					Human	Unspecified GI tract
	MGYG000098936			MAG	Passed QC and dereplication (not E. lenta)	UHGG		g__Anaerotardibacter;s__Anaerotardibacter sp900538545	1747554	0.55	9	273723	96.66	0	United Kingdom	Europe					Human	Unspecified GI tract	female	59	adult
	MGYG000099932			MAG	Passed QC and dereplication (not E. lenta)	UHGG		g__Anaerotardibacter;s__Anaerotardibacter sp000436075	1676228	0.53	241	9472	84.42	0.62	France	Europe					Human	Unspecified GI tract	male	55	adult
	MGYG000100982			MAG	Passed QC and dereplication (not E. lenta)	UHGG		g__Anaerotardibacter;s__Anaerotardibacter sp000436075	1676443	0.53	167	14333	88.34	1.79	USA	Americas					Human	Unspecified GI tract
	MGYG000101536			MAG	Passed QC and dereplication (not E. lenta)	UHGG		g__Slackia_A;s__Slackia_A isoflavoniconvertens	1730428	0.58	249	10070	80.53	0.06	Austria	Europe					Human	Unspecified GI tract	female	83	senior
	MGYG000101606			MAG	Passed QC and dereplication (not E. lenta)	UHGG		g__Slackia_A;s__Slackia_A isoflavoniconvertens	2004970	0.57	191	16043	92.85	1.55	Spain	Europe					Human	Unspecified GI tract	female		adult
	MGYG000102301			MAG	Passed QC and dereplication (not E. lenta)	UHGG		g__Senegalimassilia;s__Senegalimassilia faecalis	2245994	0.62	140	26052	92.26	0.78	Austria	Europe					Human	Unspecified GI tract	female	68	senior
	MGYG000103156			MAG	Passed QC and dereplication (not E. lenta)	UHGG		g__Anaerotardibacter;s__Anaerotardibacter sp000435675	1648501	0.54	40	66409	98.28	0	Canada	Americas					Human	Unspecified GI tract
	MGYG000106151			MAG	Passed QC and dereplication (not E. lenta)	UHGG		g__Senegalimassilia;s__Senegalimassilia anaerobia	2205154	0.62	48	104495	99.65	0.21	Madagascar	Africa					Human	Unspecified GI tract	male	50	adult
	MGYG000106402			MAG	Passed QC and dereplication (not E. lenta)	UHGG		g__Anaerotardibacter;s__Anaerotardibacter sp000436075	1808399	0.53	15	191400	86.99	0.09	France	Europe					Human	Unspecified GI tract	female	68	senior
	MGYG000106817			MAG	Passed QC and dereplication (not E. lenta)	UHGG		g__Ellagibacter;s__Ellagibacter isourolithinifaciens	2131790	0.61	176	17782	93.4	4.47	Austria	Europe					Human	Unspecified GI tract	male	71	senior
	MGYG000107138			MAG	Passed QC and dereplication (not E. lenta)	UHGG		g__Adlercreutzia;s__Adlercreutzia hattorii	2459328	0.64	227	15268	94.37	1.55	United Kingdom	Europe					Human	Unspecified GI tract	female	68	senior
	MGYG000107554			MAG	Passed QC and dereplication (not E. lenta)	UHGG		g__Anaerotardibacter;s__Anaerotardibacter sp900554685	1947712	0.46	25	132806	93.86	0.1	France	Europe					Human	Unspecified GI tract	female	63	adult
	MGYG000107923			MAG	Passed QC and dereplication (not E. lenta)	UHGG		g__Adlercreutzia;s__Adlercreutzia hattorii	2625288	0.63	336	11714	96.1	0.99	Austria	Europe					Human	Unspecified GI tract	male	63	adult
	MGYG000107988			MAG	Passed QC and dereplication (not E. lenta)	UHGG		g__Adlercreutzia;s__Adlercreutzia hattorii	2444784	0.64	207	19341	90.19	0.41	Austria	Europe					Human	Unspecified GI tract	male	68	senior
	MGYG000108309			MAG	Passed QC and dereplication (not E. lenta)	UHGG		g__Anaerotardibacter;s__Anaerotardibacter sp000435675	1510955	0.54	19	135117	80.36	0.03	Sweden	Europe					Human	Unspecified GI tract	female		adult
	MGYG000108394			MAG	Passed QC and dereplication (not E. lenta)	UHGG		g__Anaerotardibacter;s__Anaerotardibacter sp000436075	1748912	0.53	157	15968	94.2	2.86	Spain	Europe					Human	Unspecified GI tract	female		adult
	MGYG000109071			MAG	Passed QC and dereplication (not E. lenta)	UHGG		g__Anaerotardibacter;s__Anaerotardibacter sp000436075	1812406	0.53	137	19987	90.4	0.72	United Kingdom	Europe					Human	Unspecified GI tract	female	69	senior
	MGYG000109561			MAG	Passed QC and dereplication (not E. lenta)	UHGG		g__Anaerotardibacter;s__Anaerotardibacter sp000436075	1650310	0.53	212	10071	93.17	0.96	Austria	Europe					Human	Unspecified GI tract	male	70	senior
	MGYG000112200			MAG	Passed QC and dereplication (not E. lenta)	UHGG		g__Adlercreutzia;s__Adlercreutzia hattorii	2713723	0.63	191	23700	95.42	2.77	France	Europe					Human	Unspecified GI tract	male	62	adult
	MGYG000112465			MAG	Passed QC and dereplication (not E. lenta)	UHGG		g__Anaerotardibacter;s__Anaerotardibacter sp000435675	1712383	0.54	15	224445	91.43	0	China	Asia					Human	Unspecified GI tract
	MGYG000112779			MAG	Passed QC and dereplication (not E. lenta)	UHGG		g__Anaerotardibacter;s__Anaerotardibacter sp000435675	1642606	0.55	95	27011	94.59	2.34	Israel	Asia					Human	Unspecified GI tract
	MGYG000113384			MAG	Passed QC and dereplication (not E. lenta)	UHGG		g__Senegalimassilia;s__Senegalimassilia anaerobia	2033238	0.62	173	16961	90.63	0.69	China	Asia					Human	Unspecified GI tract
	MGYG000113658			MAG	Passed QC and dereplication (not E. lenta)	UHGG		g__Anaerotardibacter;s__Anaerotardibacter sp000436075	1890829	0.53	148	20977	93.56	1.31	Spain	Europe					Human	Unspecified GI tract	female		adult
	MGYG000113991			MAG	Passed QC and dereplication (not E. lenta)	UHGG		g__Anaerotardibacter;s__Anaerotardibacter sp000436075	1834602	0.53	70	52286	99.52	0.83	Denmark	Europe					Human	Unspecified GI tract
	MGYG000114037			MAG	Passed QC and dereplication (not E. lenta)	UHGG		g__Anaerotardibacter;s__Anaerotardibacter sp000435475	1953052	0.45	69	49684	96.76	0.98	France	Europe					Human	Unspecified GI tract	female	72	senior
	MGYG000114241			MAG	Passed QC and dereplication (not E. lenta)	UHGG		g__Anaerotardibacter;s__Anaerotardibacter sp000436075	1717361	0.53	157	14838	94.5	0.8	Sweden	Europe					Human	Unspecified GI tract
	MGYG000114408			MAG	Passed QC and dereplication (not E. lenta)	UHGG		g__Anaerotardibacter;s__Anaerotardibacter sp000436075	1714846	0.53	147	18232	92.08	0.61	Spain	Europe					Human	Unspecified GI tract	female		adult
	MGYG000115793			MAG	Passed QC and dereplication (not E. lenta)	UHGG		g__Adlercreutzia;s__Adlercreutzia hattorii	2425902	0.64	252	12134	86	1.17	USA	Americas					Human	Unspecified GI tract
	MGYG000116124			MAG	Passed QC and dereplication (not E. lenta)	UHGG		g__CAAEEV01;s__CAAEEV01 sp900754955	1990841	0.65	216	12571	80.01	0.26	Spain	Europe					Human	Unspecified GI tract	male		adult
	MGYG000116311			MAG	Passed QC and dereplication (not E. lenta)	UHGG		g__Anaerotardibacter;s__Anaerotardibacter sp000434775	1530234	0.45	73	31159	89.04	0.11	Spain	Europe					Human	Unspecified GI tract	male		adult
	MGYG000116787			MAG	Passed QC and dereplication (not E. lenta)	UHGG		g__Anaerotardibacter;s__Anaerotardibacter sp000435675	1744494	0.55	32	98037	94.29	0.53	Netherlands	Europe					Human	Unspecified GI tract
	MGYG000117454			MAG	Passed QC and dereplication (not E. lenta)	UHGG		g__Anaerotardibacter;s__Anaerotardibacter sp000436075	1881095	0.53	220	11496	93.35	0.87	Austria	Europe					Human	Unspecified GI tract	male	63	adult
	MGYG000117891			MAG	Passed QC and dereplication (not E. lenta)	UHGG		g__Slackia_A;s__Slackia_A isoflavoniconvertens	1952731	0.57	302	8818	87.1	2.62	Kazakhstan	Asia					Human	Unspecified GI tract
	MGYG000118326			MAG	Passed QC and dereplication (not E. lenta)	UHGG		g__Anaerotardibacter;s__Anaerotardibacter sp900538545	1520005	0.55	193	11489	81.73	2.59	Sweden	Europe					Human	Unspecified GI tract	female		adult
	MGYG000118350			MAG	Passed QC and dereplication (not E. lenta)	UHGG		g__Slackia_A;s__Slackia_A isoflavoniconvertens	1878856	0.58	182	14034	86.42	2.5	USA	Americas					Human	Unspecified GI tract
	MGYG000118621			MAG	Passed QC and dereplication (not E. lenta)	UHGG		g__Anaerotardibacter;s__Anaerotardibacter sp000436075	1748689	0.53	25	98991	98.76	0.14	Austria	Europe					Human	Unspecified GI tract	male	66	senior
	MGYG000119000			MAG	Passed QC and dereplication (not E. lenta)	UHGG		g__Slackia_A;s__Slackia_A isoflavoniconvertens	1957961	0.58	157	19901	90.6	0.34	France	Europe					Human	Unspecified GI tract	male	62	adult
	MGYG000120175			MAG	Passed QC and dereplication (not E. lenta)	UHGG		g__Anaerotardibacter;s__Anaerotardibacter sp000435475	1444403	0.46	24	107348	86.89	0.04	Spain	Europe					Human	Unspecified GI tract	male		adult
	MGYG000120285			MAG	Passed QC and dereplication (not E. lenta)	UHGG		g__Anaerotardibacter;s__Anaerotardibacter sp000436075	1751419	0.53	157	14959	96.18	3.76	Denmark	Europe					Human	Unspecified GI tract	female	1	child
	MGYG000121704			MAG	Passed QC and dereplication (not E. lenta)	UHGG		g__Ellagibacter;s__Ellagibacter isourolithinifaciens	2111559	0.6	149	22166	95.23	0.97	Austria	Europe					Human	Unspecified GI tract	female	64	adult
	MGYG000122534			MAG	Passed QC and dereplication (not E. lenta)	UHGG		g__Anaerotardibacter;s__Anaerotardibacter sp000435675	1743337	0.54	43	53453	98.84	0.11	Kazakhstan	Asia					Human	Unspecified GI tract
	MGYG000122588			MAG	Passed QC and dereplication (not E. lenta)	UHGG		g__Paraeggerthella;s__Paraeggerthella hongkongensis_A	2316930	0.62	483	6056	82.31	3.84	Sweden	Europe					Human	Unspecified GI tract	female	70	senior
	MGYG000122946			MAG	Passed QC and dereplication (not E. lenta)	UHGG		g__Slackia_A;s__Slackia_A isoflavoniconvertens	1964933	0.58	39	81073	93.81	1.43	United Kingdom	Europe					Human	Unspecified GI tract
	MGYG000123653			MAG	Passed QC and dereplication (not E. lenta)	UHGG		g__Anaerotardibacter;s__Anaerotardibacter sp000436075	1667837	0.53	110	22088	94.15	0.2	Austria	Europe					Human	Unspecified GI tract	female	83	senior
	MGYG000123661			MAG	Passed QC and dereplication (not E. lenta)	UHGG		g__Adlercreutzia;s__Adlercreutzia equolifaciens	2489907	0.64	40	101684	88.52	0.28	China	Asia					Human	Unspecified GI tract
	MGYG000124447			MAG	Passed QC and dereplication (not E. lenta)	UHGG		g__Anaerotardibacter;s__Anaerotardibacter sp000436075	1692089	0.53	24	118709	97.2	0.2	Spain	Europe					Human	Unspecified GI tract	female		adult
	MGYG000124516			MAG	Passed QC and dereplication (not E. lenta)	UHGG		g__Adlercreutzia;s__Adlercreutzia hattorii	2458825	0.64	66	62349	94.34	0.13	Austria	Europe					Human	Unspecified GI tract	female	69	senior
	MGYG000124644			MAG	Passed QC and dereplication (not E. lenta)	UHGG		g__Ellagibacter;s__Ellagibacter isourolithinifaciens	1737769	0.61	267	10312	75.86	4.99	Austria	Europe					Human	Unspecified GI tract	female	83	senior
	MGYG000125140			MAG	Passed QC and dereplication (not E. lenta)	UHGG		g__Slackia_A;s__Slackia_A isoflavoniconvertens	1866262	0.58	225	11671	85.98	0.79	Sweden	Europe					Human	Unspecified GI tract	female	70	senior
	MGYG000125365			MAG	Passed QC and dereplication (not E. lenta)	UHGG		g__Anaerotardibacter;s__Anaerotardibacter sp000436075	1726100	0.53	265	9028	91	0	Austria	Europe					Human	Unspecified GI tract	female	60	adult
	MGYG000125545			MAG	Passed QC and dereplication (not E. lenta)	UHGG		g__Adlercreutzia;s__Adlercreutzia equolifaciens	2460618	0.64	299	10639	90.63	1.95	Mongolia	Asia					Human	Unspecified GI tract			adult
	MGYG000126129			MAG	Passed QC and dereplication (not E. lenta)	UHGG		g__Anaerotardibacter;s__Anaerotardibacter sp000435675	1380466	0.55	222	8648	76.3	0.02	China	Asia					Human	Unspecified GI tract
	MGYG000127143			MAG	Passed QC and dereplication (not E. lenta)	UHGG		g__Anaerotardibacter;s__Anaerotardibacter sp900538545	1671515	0.54	314	7217	87.29	0.5	USA	Americas					Human	Unspecified GI tract
	MGYG000127305			MAG	Passed QC and dereplication (not E. lenta)	UHGG		g__Slackia_A;s__Slackia_A isoflavoniconvertens	2041347	0.57	115	40762	91.3	1.79	Netherlands	Europe					Human	Unspecified GI tract
	MGYG000128441			MAG	Passed QC and dereplication (not E. lenta)	UHGG		g__Senegalimassilia;s__Senegalimassilia anaerobia	1897872	0.63	162	17737	80.99	0.59	China	Asia					Human	Unspecified GI tract
	MGYG000129487			MAG	Passed QC and dereplication (not E. lenta)	UHGG		g__Senegalimassilia;s__Senegalimassilia anaerobia	2028173	0.62	172	16876	94.5	0.72	Spain	Europe					Human	Unspecified GI tract	male		adult
	MGYG000129860			MAG	Passed QC and dereplication (not E. lenta)	UHGG		g__Ellagibacter;s__Ellagibacter isourolithinifaciens	2191692	0.61	68	65040	93.58	0.93	Spain	Europe					Human	Unspecified GI tract
	MGYG000130250			MAG	Passed QC and dereplication (not E. lenta)	UHGG		g__Anaerotardibacter;s__Anaerotardibacter sp000436075	1593466	0.53	108	24657	85.94	0.01	Spain	Europe					Human	Unspecified GI tract	female		adult
	MGYG000130363			MAG	Passed QC and dereplication (not E. lenta)	UHGG		g__Slackia_A;s__Slackia_A isoflavoniconvertens	2166549	0.57	31	99911	98.19	0	United Kingdom	Europe					Human	Unspecified GI tract	female	65	adult
	MGYG000130991			MAG	Passed QC and dereplication (not E. lenta)	UHGG		g__Anaerotardibacter;s__Anaerotardibacter sp000435675	1503184	0.55	119	17106	95.69	0.03	Spain	Europe					Human	Unspecified GI tract	male		adult
	MGYG000132293			MAG	Passed QC and dereplication (not E. lenta)	UHGG		g__Adlercreutzia;s__Adlercreutzia hattorii	2533238	0.64	47	87965	99.99	0.31	Austria	Europe					Human	Unspecified GI tract	male	63	adult
	MGYG000132762			MAG	Passed QC and dereplication (not E. lenta)	UHGG		g__Adlercreutzia;s__Adlercreutzia equolifaciens	2571630	0.63	106	44407	91.82	0.28	China	Asia					Human	Unspecified GI tract
	MGYG000132928			MAG	Passed QC and dereplication (not E. lenta)	UHGG		g__Slackia_A;s__Slackia_A isoflavoniconvertens	1871482	0.58	203	12182	85.93	2.42	USA	Americas					Human	Unspecified GI tract
	MGYG000133263			MAG	Passed QC and dereplication (not E. lenta)	UHGG		g__Adlercreutzia;s__Adlercreutzia hattorii	2523694	0.64	257	15698	91.17	3.15	Austria	Europe					Human	Unspecified GI tract	female	73	senior
	MGYG000133661			MAG	Passed QC and dereplication (not E. lenta)	UHGG		g__Anaerotardibacter;s__Anaerotardibacter sp900544455	1704103	0.54	65	42137	90.16	0.13	Madagascar	Africa					Human	Unspecified GI tract	female	37	adult
	MGYG000134131			MAG	Passed QC and dereplication (not E. lenta)	UHGG		g__Anaerotardibacter;s__Anaerotardibacter sp000436075	1821819	0.53	95	30908	99.36	0.02	Denmark	Europe					Human	Unspecified GI tract	male		adult
	MGYG000134222			MAG	Passed QC and dereplication (not E. lenta)	UHGG		g__Anaerotardibacter;s__Anaerotardibacter sp000435475	1855010	0.45	132	22273	94.34	1.56	United Kingdom	Europe					Human	Unspecified GI tract	female	59	adult
	MGYG000134314			Isolate	Passed QC and dereplication (not E. lenta)	UHGG		g__Adlercreutzia;s__Adlercreutzia equolifaciens	2862526	0.63	1	2862526	100	1.01							Human	Unspecified GI tract
	MGYG000134655			MAG	Passed QC and dereplication (not E. lenta)	UHGG		g__Adlercreutzia;s__Adlercreutzia equolifaciens	2510135	0.64	472	7307	85.62	1.42	Mongolia	Asia					Human	Unspecified GI tract			adult
	MGYG000134986			MAG	Passed QC and dereplication (not E. lenta)	UHGG		g__Adlercreutzia;s__Adlercreutzia equolifaciens	2612950	0.63	387	10237	85.95	3.52	China	Asia					Human	Unspecified GI tract
	MGYG000136122			MAG	Passed QC and dereplication (not E. lenta)	UHGG		g__Slackia_A;s__Slackia_A isoflavoniconvertens	2155705	0.57	74	39728	95.53	2.12	China	Asia					Human	Unspecified GI tract
	MGYG000136372			MAG	Passed QC and dereplication (not E. lenta)	UHGG		g__Anaerotardibacter;s__Anaerotardibacter sp000436075	1497982	0.54	10	192507	85.13	0.02	Austria	Europe					Human	Unspecified GI tract	female	72	senior
	MGYG000136550			MAG	Passed QC and dereplication (not E. lenta)	UHGG		g__Anaerotardibacter;s__Anaerotardibacter sp000436075	1775825	0.53	116	21941	99.84	0.26	Austria	Europe					Human	Unspecified GI tract	male	71	senior
	MGYG000137307			MAG	Passed QC and dereplication (not E. lenta)	UHGG		g__Anaerotardibacter;s__Anaerotardibacter sp900544455	1851978	0.53	111	26250	97.8	0.11	Madagascar	Africa					Human	Unspecified GI tract	female	36	adult
	MGYG000137440			MAG	Passed QC and dereplication (not E. lenta)	UHGG		g__Slackia_A;s__Slackia_A isoflavoniconvertens	2074140	0.57	76	36824	95.18	0.04	Mongolia	Asia					Human	Unspecified GI tract			adult
	MGYG000137638			MAG	Passed QC and dereplication (not E. lenta)	UHGG		g__Ellagibacter;s__Ellagibacter isourolithinifaciens	1896078	0.61	173	15543	84.11	2.58	Austria	Europe					Human	Unspecified GI tract	male	68	senior
	MGYG000137724			MAG	Passed QC and dereplication (not E. lenta)	UHGG		g__Adlercreutzia;s__Adlercreutzia equolifaciens	2419486	0.63	380	7279	82.42	2.29	China	Asia					Human	Unspecified GI tract
	MGYG000139878			MAG	Passed QC and dereplication (not E. lenta)	UHGG		g__Slackia;s__Slackia exigua	1865627	0.62	327	7726	90.14	4.47	Spain	Europe					Human	Unspecified GI tract	female		adult
	MGYG000140029			MAG	Passed QC and dereplication (not E. lenta)	UHGG		g__Ellagibacter;s__Ellagibacter isourolithinifaciens	2223898	0.6	162	24360	96.68	1.57	Austria	Europe					Human	Unspecified GI tract	male	69	senior
	MGYG000140957			MAG	Passed QC and dereplication (not E. lenta)	UHGG		g__Anaerotardibacter;s__Anaerotardibacter sp900539675	1648607	0.49	100	23663	90.86	1.27	USA	Americas					Human	Unspecified GI tract
	MGYG000141459			MAG	Passed QC and dereplication (not E. lenta)	UHGG		g__Slackia_A;s__Slackia_A isoflavoniconvertens	2035410	0.58	89	33459	98.16	1.35	Austria	Europe					Human	Unspecified GI tract	female	67	senior
	MGYG000141626			MAG	Passed QC and dereplication (not E. lenta)	UHGG		g__Adlercreutzia;s__Adlercreutzia hattorii	2582730	0.63	132	37713	92.57	3.9	Germany	Europe					Human	Unspecified GI tract
	MGYG000142100			MAG	Passed QC and dereplication (not E. lenta)	UHGG		g__Ellagibacter;s__Ellagibacter isourolithinifaciens	2306249	0.61	27	120083	99.98	2.97	USA	Americas					Human	Unspecified GI tract
	MGYG000142894			MAG	Passed QC and dereplication (not E. lenta)	UHGG		g__Anaerotardibacter;s__Anaerotardibacter sp000436075	1703060	0.53	179	13012	92.63	0.54	Kazakhstan	Asia					Human	Unspecified GI tract
	MGYG000143121			MAG	Passed QC and dereplication (not E. lenta)	UHGG		g__Anaerotardibacter;s__Anaerotardibacter sp000436075	1761503	0.53	197	12643	97.61	0.84	Israel	Asia					Human	Unspecified GI tract
	MGYG000143191			MAG	Passed QC and dereplication (not E. lenta)	UHGG		g__Slackia_A;s__Slackia_A piriformis	2001757	0.57	89	34415	98.32	0.01	Austria	Europe					Human	Unspecified GI tract	female	71	senior
	MGYG000144498			MAG	Passed QC and dereplication (not E. lenta)	UHGG		g__Adlercreutzia;s__Adlercreutzia hattorii	2764061	0.63	74	72435	96.28	0.75	USA	Americas					Human	Unspecified GI tract
	MGYG000145381			Isolate	Passed QC and dereplication (not E. lenta)	UHGG		g__Gordonibacter;s__Gordonibacter pamelaeae	3704001	0.66	31	385512	99.99	0.13	Canada	Americas					Human	Unspecified GI tract
	MGYG000146735			MAG	Passed QC and dereplication (not E. lenta)	UHGG		g__Adlercreutzia;s__Adlercreutzia hattorii	2608361	0.64	79	45379	96.64	0.9	Spain	Europe					Human	Unspecified GI tract
	MGYG000147367			MAG	Passed QC and dereplication (not E. lenta)	UHGG		g__Slackia_A;s__Slackia_A isoflavoniconvertens	2061071	0.58	105	29555	96.82	0.75	USA	Americas					Human	Unspecified GI tract
	MGYG000147417			MAG	Passed QC and dereplication (not E. lenta)	UHGG		g__Anaerotardibacter;s__Anaerotardibacter sp000436075	1672930	0.53	71	41114	86.9	1.34	United Kingdom	Europe					Human	Unspecified GI tract	female	36	adult
	MGYG000148681			MAG	Passed QC and dereplication (not E. lenta)	UHGG		g__Ellagibacter;s__Ellagibacter isourolithinifaciens	2369706	0.6	83	40017	95.11	1.02	China	Asia					Human	Unspecified GI tract
	MGYG000149140			MAG	Passed QC and dereplication (not E. lenta)	UHGG		g__Anaerotardibacter;s__Anaerotardibacter sp000435675	1770490	0.55	18	176797	90.98	0	United Kingdom	Europe					Human	Unspecified GI tract	female	71	senior
	MGYG000149235			MAG	Passed QC and dereplication (not E. lenta)	UHGG		g__Adlercreutzia;s__Adlercreutzia hattorii	2358848	0.64	72	56527	82.02	0.62	Austria	Europe					Human	Unspecified GI tract	male	64	adult
	MGYG000149337			MAG	Passed QC and dereplication (not E. lenta)	UHGG		g__Anaerotardibacter;s__Anaerotardibacter sp000435675	1577787	0.54	31	63663	83.64	0.09	Canada	Americas					Human	Unspecified GI tract
	MGYG000150018			MAG	Passed QC and dereplication (not E. lenta)	UHGG		g__Anaerotardibacter;s__Anaerotardibacter sp900538545	1632400	0.55	227	9678	81.28	0.23	USA	Americas					Human	Unspecified GI tract
	MGYG000150330			MAG	Passed QC and dereplication (not E. lenta)	UHGG		g__Adlercreutzia;s__Adlercreutzia hattorii	2436780	0.64	92	43461	92.28	0.22	Austria	Europe					Human	Unspecified GI tract	male	46	adult
	MGYG000151181			MAG	Passed QC and dereplication (not E. lenta)	UHGG		g__Anaerotardibacter;s__Anaerotardibacter sp000435675	1465454	0.55	206	9237	75.01	0.26	United Kingdom	Europe					Human	Unspecified GI tract
	MGYG000151551			MAG	Passed QC and dereplication (not E. lenta)	UHGG		g__Anaerotardibacter;s__Anaerotardibacter sp900542525	1710678	0.53	59	136745	100	0	Sweden	Europe					Human	Unspecified GI tract	female		adult
	MGYG000151961			MAG	Passed QC and dereplication (not E. lenta)	UHGG		g__Anaerotardibacter;s__Anaerotardibacter sp000435475	1924472	0.45	92	32971	97.97	0.16	Israel	Asia					Human	Unspecified GI tract
	MGYG000153949			MAG	Passed QC and dereplication (not E. lenta)	UHGG		g__Anaerotardibacter;s__Anaerotardibacter sp000434775	1591945	0.45	11	220442	100	0.1	Austria	Europe					Human	Unspecified GI tract	male	71	senior
	MGYG000154382			MAG	Passed QC and dereplication (not E. lenta)	UHGG		g__Anaerotardibacter;s__Anaerotardibacter sp000435475	1935676	0.45	13	241031	98.56	0.09	Sweden	Europe					Human	Unspecified GI tract	female		adult
	MGYG000154487			MAG	Passed QC and dereplication (not E. lenta)	UHGG		g__Slackia_A;s__Slackia_A isoflavoniconvertens	1910795	0.58	239	10383	92.88	0.76	France	Europe					Human	Unspecified GI tract	male	74	senior
	MGYG000155022			MAG	Passed QC and dereplication (not E. lenta)	UHGG		g__Anaerotardibacter;s__Anaerotardibacter sp000436075	1617911	0.53	110	19845	93.03	1.39	Spain	Europe					Human	Unspecified GI tract	male		adult
	MGYG000155751			MAG	Passed QC and dereplication (not E. lenta)	UHGG		g__Slackia_A;s__Slackia_A isoflavoniconvertens	1698438	0.58	343	6082	79.63	1.04	Mongolia	Asia					Human	Unspecified GI tract			adult
	MGYG000155947			MAG	Passed QC and dereplication (not E. lenta)	UHGG		g__Slackia_A;s__Slackia_A isoflavoniconvertens	2083436	0.58	142	22057	93.04	0.39	Austria	Europe					Human	Unspecified GI tract	female	52	adult
	MGYG000156030			MAG	Passed QC and dereplication (not E. lenta)	UHGG		g__Slackia_A;s__Slackia_A isoflavoniconvertens	2016437	0.57	192	13929	93.19	0.37	Spain	Europe					Human	Unspecified GI tract	female		adult
	MGYG000156485			MAG	Passed QC and dereplication (not E. lenta)	UHGG		g__Slackia_A;s__Slackia_A isoflavoniconvertens	2070733	0.57	24	160945	97.51	0.08	Austria	Europe					Human	Unspecified GI tract	male	64	adult
	MGYG000157099			MAG	Passed QC and dereplication (not E. lenta)	UHGG		g__Anaerotardibacter;s__Anaerotardibacter sp000435675	1695504	0.54	9	447357	84.79	0	Sweden	Europe					Human	Unspecified GI tract	female	70	senior
	MGYG000158594			MAG	Passed QC and dereplication (not E. lenta)	UHGG		g__Slackia_A;s__Slackia_A isoflavoniconvertens	1759092	0.58	427	5244	86.22	0	Mongolia	Asia					Human	Unspecified GI tract			adult
	MGYG000158892			MAG	Passed QC and dereplication (not E. lenta)	UHGG		g__Slackia_A;s__Slackia_A isoflavoniconvertens	2026899	0.58	79	32969	95.37	0.19	United Kingdom	Europe					Human	Unspecified GI tract	female	59	adult
	MGYG000159952			MAG	Passed QC and dereplication (not E. lenta)	UHGG		g__Anaerotardibacter;s__Anaerotardibacter sp900540345	1647104	0.51	17	417274	91.58	0	Denmark	Europe					Human	Unspecified GI tract	female		adult
	MGYG000159955			MAG	Passed QC and dereplication (not E. lenta)	UHGG		g__Anaerotardibacter;s__Anaerotardibacter sp000435675	1521905	0.54	167	12978	81.42	0.47	United Kingdom	Europe					Human	Unspecified GI tract	female	64	adult
	MGYG000160907			MAG	Passed QC and dereplication (not E. lenta)	UHGG		g__Adlercreutzia;s__Adlercreutzia hattorii	2408413	0.64	258	14772	87.66	4.05	Germany	Europe					Human	Unspecified GI tract
	MGYG000161021			MAG	Passed QC and dereplication (not E. lenta)	UHGG		g__Adlercreutzia;s__Adlercreutzia equolifaciens	2451826	0.64	196	17077	88.09	2.15	China	Asia					Human	Unspecified GI tract			adult
	MGYG000161997			MAG	Passed QC and dereplication (not E. lenta)	UHGG		g__Anaerotardibacter;s__Anaerotardibacter sp000436075	1712050	0.53	81	32606	94.27	0.01	Spain	Europe					Human	Unspecified GI tract	male		adult
	MGYG000162841			MAG	Passed QC and dereplication (not E. lenta)	UHGG		g__Anaerotardibacter;s__Anaerotardibacter sp000436075	1746483	0.53	212	11126	97.14	0.49	Sweden	Europe					Human	Unspecified GI tract	female	69	senior
	MGYG000163256			MAG	Passed QC and dereplication (not E. lenta)	UHGG		g__Slackia_A;s__Slackia_A isoflavoniconvertens	2059281	0.58	45	61729	96.6	0.07	USA	Americas					Human	Unspecified GI tract
	MGYG000164469			MAG	Passed QC and dereplication (not E. lenta)	UHGG		g__Ellagibacter;s__Ellagibacter isourolithinifaciens	2226158	0.61	177	19398	93.26	3.74	Netherlands	Europe					Human	Unspecified GI tract
	MGYG000165309			MAG	Passed QC and dereplication (not E. lenta)	UHGG		g__Slackia_A;s__Slackia_A isoflavoniconvertens	1964323	0.58	117	23781	91.31	0.11	Austria	Europe					Human	Unspecified GI tract	male	68	senior
	MGYG000166733			MAG	Passed QC and dereplication (not E. lenta)	UHGG		g__Anaerotardibacter;s__Anaerotardibacter sp000435675	1729671	0.54	11	262867	91.75	0	Austria	Europe					Human	Unspecified GI tract	female	73	senior
	MGYG000166778			MAG	Passed QC and dereplication (not E. lenta)	UHGG		g__Anaerotardibacter;s__Anaerotardibacter sp000436075	1474425	0.54	52	41856	83.72	0.16	Netherlands	Europe					Human	Unspecified GI tract
	MGYG000166959			MAG	Passed QC and dereplication (not E. lenta)	UHGG		g__Anaerotardibacter;s__Anaerotardibacter sp000435475	1713494	0.45	98	28625	80.45	0.37	China	Asia					Human	Unspecified GI tract
	MGYG000168264			MAG	Passed QC and dereplication (not E. lenta)	UHGG		g__Slackia_A;s__Slackia_A sp900553655	2056329	0.58	60	46009	89.66	0.7	United Kingdom	Europe					Human	Unspecified GI tract	female	78	senior
	MGYG000168504			MAG	Passed QC and dereplication (not E. lenta)	UHGG		g__Anaerotardibacter;s__Anaerotardibacter sp900546175	1522964	0.43	17	240895	91.09	0.2	Austria	Europe					Human	Unspecified GI tract	female	67	senior
	MGYG000168825			MAG	Passed QC and dereplication (not E. lenta)	UHGG		g__Slackia_A;s__Slackia_A isoflavoniconvertens	2156806	0.57	78	46508	98.58	1.13	Austria	Europe					Human	Unspecified GI tract	female	84	senior
	MGYG000169317			MAG	Passed QC and dereplication (not E. lenta)	UHGG		g__Anaerotardibacter;s__Anaerotardibacter sp000435675	1689379	0.54	106	24115	87.03	0.04	Israel	Asia					Human	Unspecified GI tract
	MGYG000169753			MAG	Passed QC and dereplication (not E. lenta)	UHGG		g__Anaerotardibacter;s__Anaerotardibacter sp000436075	1595911	0.53	267	7524	87.67	1.65	Israel	Asia					Human	Unspecified GI tract
	MGYG000171232			MAG	Passed QC and dereplication (not E. lenta)	UHGG		g__UMGS1502;s__UMGS1502 sp900552365	1603206	0.58	166	15116	84.87	2.67	Mongolia	Asia					Human	Unspecified GI tract			adult
	MGYG000171468			MAG	Passed QC and dereplication (not E. lenta)	UHGG		g__Slackia_A;s__Slackia_A isoflavoniconvertens	1926777	0.58	517	4850	79.51	2.08	USA	Americas					Human	Unspecified GI tract
	MGYG000171494			MAG	Passed QC and dereplication (not E. lenta)	UHGG		g__Anaerotardibacter;s__Anaerotardibacter sp000435675	1647278	0.54	254	8793	89.86	2.09	Austria	Europe					Human	Unspecified GI tract	male	46	adult
	MGYG000171560			MAG	Passed QC and dereplication (not E. lenta)	UHGG		g__Anaerotardibacter;s__Anaerotardibacter sp000434775	1401596	0.45	17	108480	80.03	0.13	USA	Americas					Human	Unspecified GI tract
	MGYG000172855			MAG	Passed QC and dereplication (not E. lenta)	UHGG		g__Adlercreutzia;s__Adlercreutzia hattorii	2588456	0.63	210	17808	95.73	0.93	USA	Americas					Human	Unspecified GI tract
	MGYG000173088			MAG	Passed QC and dereplication (not E. lenta)	UHGG		g__Anaerotardibacter;s__Anaerotardibacter sp000435675	1628384	0.54	103	27770	82.76	0.08	Netherlands	Europe					Human	Unspecified GI tract
	MGYG000173267			MAG	Passed QC and dereplication (not E. lenta)	UHGG		g__Slackia_A;s__Slackia_A isoflavoniconvertens	1876305	0.58	209	11895	92.78	1.52	United Kingdom	Europe					Human	Unspecified GI tract	female	67	senior
	MGYG000174303			MAG	Passed QC and dereplication (not E. lenta)	UHGG		g__Adlercreutzia;s__Adlercreutzia hattorii	2075023	0.64	142	22445	79.06	0.33	Austria	Europe					Human	Unspecified GI tract	female	62	adult
	MGYG000174936			MAG	Passed QC and dereplication (not E. lenta)	UHGG		g__Adlercreutzia;s__Adlercreutzia equolifaciens	2534334	0.64	240	16543	90.61	0.48	Austria	Europe					Human	Unspecified GI tract	female	55	adult
	MGYG000176472			MAG	Passed QC and dereplication (not E. lenta)	UHGG		g__Adlercreutzia;s__Adlercreutzia hattorii	2502835	0.64	484	7241	88.04	0.56	Austria	Europe					Human	Unspecified GI tract	female	55	adult
	MGYG000177285			MAG	Passed QC and dereplication (not E. lenta)	UHGG		g__Adlercreutzia;s__Adlercreutzia hattorii	2411565	0.64	182	19109	89.74	2.16	United Kingdom	Europe					Human	Unspecified GI tract	female	65	adult
	MGYG000177595			MAG	Passed QC and dereplication (not E. lenta)	UHGG		g__Gordonibacter;s__Gordonibacter urolithinfaciens	3259777	0.66	134	43662	94.76	4.56	USA	Americas					Human	Unspecified GI tract
	MGYG000177602			MAG	Passed QC and dereplication (not E. lenta)	UHGG		g__Anaerotardibacter;s__Anaerotardibacter sp000436075	1652513	0.54	15	179267	84.95	0.22	United Kingdom	Europe					Human	Unspecified GI tract	female	69	senior
	MGYG000178077			MAG	Passed QC and dereplication (not E. lenta)	UHGG		g__Anaerotardibacter;s__Anaerotardibacter sp000435675	1622231	0.54	13	234775	91.18	0	Austria	Europe					Human	Unspecified GI tract	female	78	senior
	MGYG000178981			MAG	Passed QC and dereplication (not E. lenta)	UHGG		g__Anaerotardibacter;s__Anaerotardibacter sp000436075	1682786	0.53	265	8526	94.84	1.64	Spain	Europe					Human	Unspecified GI tract	female		adult
	MGYG000179418			MAG	Passed QC and dereplication (not E. lenta)	UHGG		g__Adlercreutzia;s__Adlercreutzia hattorii	2525978	0.64	61	84047	92.28	0.25	Austria	Europe					Human	Unspecified GI tract	male	64	adult
	MGYG000179659			MAG	Passed QC and dereplication (not E. lenta)	UHGG		g__Slackia_A;s__Slackia_A isoflavoniconvertens	1565552	0.58	285	6650	75.87	0.1	Mongolia	Asia					Human	Unspecified GI tract			adult
	MGYG000180018			MAG	Passed QC and dereplication (not E. lenta)	UHGG		g__Slackia_A;s__Slackia_A piriformis	2387412	0.57	182	56876	92.15	1.5	China	Asia					Human	Unspecified GI tract
	MGYG000181128			MAG	Passed QC and dereplication (not E. lenta)	UHGG		g__Phoenicibacter;s__Phoenicibacter congonensis	1374227	0.43	13	289620	99.8	0.08	Austria	Europe					Human	Unspecified GI tract	male	66	senior
	MGYG000182144			MAG	Passed QC and dereplication (not E. lenta)	UHGG		g__Anaerotardibacter;s__Anaerotardibacter sp000436075	1675049	0.54	29	99188	88.23	0.27	Austria	Europe					Human	Unspecified GI tract	male	65	adult
	MGYG000182331			MAG	Passed QC and dereplication (not E. lenta)	UHGG		g__Anaerotardibacter;s__Anaerotardibacter sp000435475	1833836	0.45	171	14141	88.82	0.3	USA	Americas					Human	Unspecified GI tract
	MGYG000182571			MAG	Passed QC and dereplication (not E. lenta)	UHGG		g__Anaerotardibacter;s__Anaerotardibacter sp900544455	1956228	0.53	202	16675	100	1.8	Madagascar	Africa					Human	Unspecified GI tract	male	29	adult
	MGYG000183110			MAG	Passed QC and dereplication (not E. lenta)	UHGG		g__Adlercreutzia;s__Adlercreutzia equolifaciens	2387988	0.63	390	7385	85.8	0.13	Denmark	Europe					Human	Unspecified GI tract	female		adult
	MGYG000183173			MAG	Passed QC and dereplication (not E. lenta)	UHGG		g__Senegalimassilia;s__Senegalimassilia anaerobia	2042544	0.63	73	41108	86.81	0.29	Singapore	Asia					Human	Unspecified GI tract
	MGYG000183563			MAG	Passed QC and dereplication (not E. lenta)	UHGG		g__Anaerotardibacter;s__Anaerotardibacter sp900538545	1679793	0.55	63	43652	95.15	1.37	United Kingdom	Europe					Human	Unspecified GI tract	female	38	adult
	MGYG000186233			MAG	Passed QC and dereplication (not E. lenta)	UHGG		g__Anaerotardibacter;s__Anaerotardibacter sp000436075	1694142	0.53	123	20409	91.81	0.32	Sweden	Europe					Human	Unspecified GI tract	female		adult
	MGYG000186561			MAG	Passed QC and dereplication (not E. lenta)	UHGG		g__Anaerotardibacter;s__Anaerotardibacter sp000435675	1536450	0.55	212	10366	80.43	1.97	Netherlands	Europe					Human	Unspecified GI tract
	MGYG000186680			MAG	Passed QC and dereplication (not E. lenta)	UHGG		g__Anaerotardibacter;s__Anaerotardibacter sp000436075	1657871	0.53	52	52598	84.33	1.33	Spain	Europe					Human	Unspecified GI tract	female		adult
	MGYG000186772			MAG	Passed QC and dereplication (not E. lenta)	UHGG		g__Slackia_A;s__Slackia_A isoflavoniconvertens	1597856	0.59	311	6544	79.51	1.12	Kazakhstan	Asia					Human	Unspecified GI tract
	MGYG000186974			MAG	Passed QC and dereplication (not E. lenta)	UHGG		g__Adlercreutzia;s__Adlercreutzia hattorii	2383819	0.64	143	28042	90.45	1.91	Austria	Europe					Human	Unspecified GI tract	female	72	senior
	MGYG000187052			MAG	Passed QC and dereplication (not E. lenta)	UHGG		g__Anaerotardibacter;s__Anaerotardibacter sp000435675	1750414	0.54	13	202210	85.72	0	United Kingdom	Europe					Human	Unspecified GI tract	female	65	adult
	MGYG000187776			MAG	Passed QC and dereplication (not E. lenta)	UHGG		g__Anaerotardibacter;s__Anaerotardibacter sp000435675	1342825	0.55	172	9984	82.41	2.97	Austria	Europe					Human	Unspecified GI tract	male	63	adult
	MGYG000187844			MAG	Passed QC and dereplication (not E. lenta)	UHGG		g__Anaerotardibacter;s__Anaerotardibacter sp000435675	1659371	0.55	37	70835	89.33	0.03	Kazakhstan	Asia					Human	Unspecified GI tract
	MGYG000188572			MAG	Passed QC and dereplication (not E. lenta)	UHGG		g__Senegalimassilia;s__	2190325	0.62	104	34243	94.5	3.23	Madagascar	Africa					Human	Unspecified GI tract	male	52	adult
	MGYG000188635			MAG	Passed QC and dereplication (not E. lenta)	UHGG		g__Anaerotardibacter;s__Anaerotardibacter sp000435475	1859843	0.45	144	17030	84.88	0.41	France	Europe					Human	Unspecified GI tract	male	54	adult
	MGYG000189367			MAG	Passed QC and dereplication (not E. lenta)	UHGG		g__Anaerotardibacter;s__Anaerotardibacter sp000435475	1825350	0.45	257	9265	80.81	0.39	France	Europe					Human	Unspecified GI tract	male	82	senior
	MGYG000189642			MAG	Passed QC and dereplication (not E. lenta)	UHGG		g__Slackia_A;s__Slackia_A isoflavoniconvertens	1955589	0.58	112	27228	91.64	1.78	Denmark	Europe					Human	Unspecified GI tract
	MGYG000189708			MAG	Passed QC and dereplication (not E. lenta)	UHGG		g__Anaerotardibacter;s__Anaerotardibacter sp000436075	1714586	0.53	211	10409	92.9	1.81	Sweden	Europe					Human	Unspecified GI tract	female		adult
	MGYG000189791			MAG	Passed QC and dereplication (not E. lenta)	UHGG		g__Senegalimassilia;s__Senegalimassilia anaerobia	2014108	0.63	117	25630	94.85	3.38	Austria	Europe					Human	Unspecified GI tract	male	55	adult
	MGYG000192000			MAG	Passed QC and dereplication (not E. lenta)	UHGG		g__Anaerotardibacter;s__Anaerotardibacter sp000436075	1597087	0.53	213	9574	88.67	1.26	Sweden	Europe					Human	Unspecified GI tract	female	69	senior
	MGYG000193577			MAG	Passed QC and dereplication (not E. lenta)	UHGG		g__Anaerotardibacter;s__Anaerotardibacter sp900542525	1499597	0.53	138	13743	81.71	0.82	China	Asia					Human	Unspecified GI tract
	MGYG000193689			MAG	Passed QC and dereplication (not E. lenta)	UHGG		g__Anaerotardibacter;s__Anaerotardibacter sp000435675	1575984	0.54	154	15164	77.24	0.13	Sweden	Europe					Human	Unspecified GI tract	female	69	senior
	MGYG000195218			MAG	Passed QC and dereplication (not E. lenta)	UHGG		g__Anaerotardibacter;s__Anaerotardibacter sp000435675	1761927	0.54	12	256841	93.52	0.05	United Kingdom	Europe					Human	Unspecified GI tract	female	59	adult
	MGYG000195712			MAG	Passed QC and dereplication (not E. lenta)	UHGG		g__Ellagibacter;s__	2472838	0.6	127	30337	97.91	3.55	Madagascar	Africa					Human	Unspecified GI tract	female	38	adult
	MGYG000196418			MAG	Passed QC and dereplication (not E. lenta)	UHGG		g__Anaerotardibacter;s__	1690439	0.54	35	80286	90.73	0.14	Germany	Europe					Human	Unspecified GI tract
	MGYG000196957			MAG	Passed QC and dereplication (not E. lenta)	UHGG		g__Anaerotardibacter;s__Anaerotardibacter sp000436075	1775409	0.53	62	57494	100	1.35	Sweden	Europe					Human	Unspecified GI tract	female	69	senior
	MGYG000197046			Isolate	Passed QC and dereplication (not E. lenta)	UHGG		g__Adlercreutzia;s__Adlercreutzia hattorii	2822848	0.63	44	192589	99.98	0.57							Human	Unspecified GI tract
	MGYG000197499			MAG	Passed QC and dereplication (not E. lenta)	UHGG		g__Slackia_A;s__Slackia_A isoflavoniconvertens	1856555	0.58	100	30824	93.58	0.21	USA	Americas					Human	Unspecified GI tract
	MGYG000197802			MAG	Passed QC and dereplication (not E. lenta)	UHGG		g__Anaerotardibacter;s__Anaerotardibacter sp000436075	1822530	0.53	62	53261	99.13	0.58	Sweden	Europe					Human	Unspecified GI tract	female		adult
	MGYG000198006			MAG	Passed QC and dereplication (not E. lenta)	UHGG		g__Anaerotardibacter;s__Anaerotardibacter sp000436075	1667358	0.54	34	86415	83.32	0.03	Austria	Europe					Human	Unspecified GI tract	female	63	adult
	MGYG000198018			MAG	Passed QC and dereplication (not E. lenta)	UHGG		g__Anaerotardibacter;s__Anaerotardibacter sp900544455	1974494	0.53	144	21112	97.83	2.51	Madagascar	Africa					Human	Unspecified GI tract	male	52	adult
	MGYG000198108			Isolate	Passed QC and dereplication (not E. lenta)	UHGG		g__Senegalimassilia;s__Senegalimassilia anaerobia	2330111	0.62	30	338987	99.97	0.1							Human	Unspecified GI tract
	MGYG000198206			MAG	Passed QC and dereplication (not E. lenta)	UHGG		g__Anaerotardibacter;s__Anaerotardibacter sp000436075	1795122	0.53	153	16875	95.98	0.6	Sweden	Europe					Human	Unspecified GI tract	female	69	senior
	MGYG000198547			MAG	Passed QC and dereplication (not E. lenta)	UHGG		g__Anaerotardibacter;s__Anaerotardibacter sp000435675	1623129	0.55	236	9427	83.81	0.57	Austria	Europe					Human	Unspecified GI tract	male	64	adult
	MGYG000199357			MAG	Passed QC and dereplication (not E. lenta)	UHGG		g__Anaerotardibacter;s__Anaerotardibacter sp000435475	1924057	0.45	12	244359	97.83	0.1	China	Asia					Human	Unspecified GI tract
	MGYG000199374			MAG	Passed QC and dereplication (not E. lenta)	UHGG		g__Adlercreutzia;s__Adlercreutzia hattorii	2335281	0.63	83	43749	81.13	0.24	Austria	Europe					Human	Unspecified GI tract	female	77	senior
	MGYG000200311			MAG	Passed QC and dereplication (not E. lenta)	UHGG		g__Anaerotardibacter;s__Anaerotardibacter sp900542265	1842522	0.46	56	49396	98.39	0.13	Netherlands	Europe					Human	Unspecified GI tract
	MGYG000200427			MAG	Passed QC and dereplication (not E. lenta)	UHGG		g__Adlercreutzia;s__Adlercreutzia equolifaciens	2463686	0.63	362	10047	90.16	2.64	Fiji	Oceania					Human	Unspecified GI tract
	MGYG000200465			MAG	Passed QC and dereplication (not E. lenta)	UHGG		g__Anaerotardibacter;s__Anaerotardibacter sp000434775	1681400	0.45	12	434331	100	0.23	Austria	Europe					Human	Unspecified GI tract	male	67	senior
	MGYG000201099			MAG	Passed QC and dereplication (not E. lenta)	UHGG		g__Slackia_A;s__Slackia_A isoflavoniconvertens	1902593	0.58	266	9462	82.7	0.86	Spain	Europe					Human	Unspecified GI tract	female		adult
	MGYG000202207			MAG	Passed QC and dereplication (not E. lenta)	UHGG		g__Anaerotardibacter;s__Anaerotardibacter sp000434775	1590040	0.45	14	205827	92.33	0.13	Spain	Europe					Human	Unspecified GI tract	female		adult
	MGYG000202617			MAG	Passed QC and dereplication (not E. lenta)	UHGG		g__Slackia_A;s__Slackia_A isoflavoniconvertens	2083325	0.58	47	77655	98.94	0	Austria	Europe					Human	Unspecified GI tract	male	58	adult
	MGYG000203227			MAG	Passed QC and dereplication (not E. lenta)	UHGG		g__Ellagibacter;s__	2325929	0.61	299	10530	92.41	1.23	Madagascar	Africa					Human	Unspecified GI tract	male	26	adult
	MGYG000203400			MAG	Passed QC and dereplication (not E. lenta)	UHGG		g__Anaerotardibacter;s__Anaerotardibacter sp000435475	1892874	0.45	16	243091	97.93	0.12	France	Europe					Human	Unspecified GI tract	female	62	adult
	MGYG000204326			MAG	Passed QC and dereplication (not E. lenta)	UHGG		g__Anaerotardibacter;s__Anaerotardibacter sp900544455	1786230	0.53	108	27826	95.72	0.04	Madagascar	Africa					Human	Unspecified GI tract	male	43	adult
	MGYG000206130			MAG	Passed QC and dereplication (not E. lenta)	UHGG		g__Anaerotardibacter;s__Anaerotardibacter sp000435675	1772119	0.54	7	424176	91.79	0	Austria	Europe					Human	Unspecified GI tract	female	72	senior
	MGYG000207063			MAG	Passed QC and dereplication (not E. lenta)	UHGG		g__Anaerotardibacter;s__Anaerotardibacter sp000435675	1618997	0.54	225	10365	93.7	1.14	Sweden	Europe					Human	Unspecified GI tract	female		adult
	MGYG000207481			MAG	Passed QC and dereplication (not E. lenta)	UHGG		g__Senegalimassilia;s__Senegalimassilia anaerobia	2010346	0.62	107	28434	94.91	1.3	United Kingdom	Europe					Human	Unspecified GI tract	female	59	adult
	MGYG000208363			MAG	Passed QC and dereplication (not E. lenta)	UHGG		g__Adlercreutzia;s__Adlercreutzia hattorii	2583424	0.63	328	12021	89.58	1.91	Austria	Europe					Human	Unspecified GI tract	male	78	senior
	MGYG000209013			MAG	Passed QC and dereplication (not E. lenta)	UHGG		g__Anaerotardibacter;s__Anaerotardibacter sp000435675	1776367	0.54	4	1074660	91.11	0.77	United Kingdom	Europe					Human	Unspecified GI tract	female	50	adult
	MGYG000209515			MAG	Passed QC and dereplication (not E. lenta)	UHGG		g__Ellagibacter;s__Ellagibacter isourolithinifaciens	2104204	0.61	140	23362	95.3	2.81	Austria	Europe					Human	Unspecified GI tract	male	68	senior
	MGYG000209616			MAG	Passed QC and dereplication (not E. lenta)	UHGG		g__Slackia_A;s__Slackia_A piriformis	2082413	0.58	31	106378	97.2	0.84	Austria	Europe					Human	Unspecified GI tract	male	73	senior
	MGYG000209817			MAG	Passed QC and dereplication (not E. lenta)	UHGG		g__UMGS1502;s__UMGS1502 sp900552365	1584675	0.57	55	52341	85.31	3.11	Austria	Europe					Human	Unspecified GI tract	female	67	senior
	MGYG000210389			MAG	Passed QC and dereplication (not E. lenta)	UHGG		g__Ellagibacter;s__Ellagibacter isourolithinifaciens	2092433	0.6	105	31500	93.2	1.98	Austria	Europe					Human	Unspecified GI tract	male	68	senior
	MGYG000211415			MAG	Passed QC and dereplication (not E. lenta)	UHGG		g__Ellagibacter;s__Ellagibacter isourolithinifaciens	2290721	0.61	144	26518	96.47	2.74	Madagascar	Africa					Human	Unspecified GI tract	female	23	adult
	MGYG000211439			MAG	Passed QC and dereplication (not E. lenta)	UHGG		g__Slackia_A;s__Slackia_A isoflavoniconvertens	1845086	0.58	185	13447	88.06	0.62	USA	Americas					Human	Unspecified GI tract
	MGYG000211671			MAG	Passed QC and dereplication (not E. lenta)	UHGG		g__Anaerotardibacter;s__Anaerotardibacter sp000435675	1559279	0.55	132	17572	88.62	0.18	Sweden	Europe					Human	Unspecified GI tract	female	70	senior
	MGYG000212607			MAG	Passed QC and dereplication (not E. lenta)	UHGG		g__Anaerotardibacter;s__Anaerotardibacter sp000435675	1599003	0.54	6	469516	84.44	0	USA	Americas					Human	Unspecified GI tract
	MGYG000212785			MAG	Passed QC and dereplication (not E. lenta)	UHGG		g__Anaerotardibacter;s__Anaerotardibacter sp000436075	1666197	0.53	248	10435	90.92	1.08	Sweden	Europe					Human	Unspecified GI tract	female	70	senior
	MGYG000215353			MAG	Passed QC and dereplication (not E. lenta)	UHGG		g__Anaerotardibacter;s__Anaerotardibacter sp000436075	1776138	0.53	102	27158	100	1.54	Sweden	Europe					Human	Unspecified GI tract	female	70	senior
	MGYG000215673			MAG	Passed QC and dereplication (not E. lenta)	UHGG		g__Adlercreutzia;s__Adlercreutzia hattorii	2345628	0.64	264	13120	86.45	0.36	Austria	Europe					Human	Unspecified GI tract	female	56	adult
	MGYG000216406			MAG	Passed QC and dereplication (not E. lenta)	UHGG		g__Slackia_A;s__Slackia_A isoflavoniconvertens	2138904	0.57	140	24795	96.47	1.81	Russia	Europe					Human	Unspecified GI tract	male	1	child
	MGYG000216702			MAG	Passed QC and dereplication (not E. lenta)	UHGG		g__Anaerotardibacter;s__Anaerotardibacter sp000435675	1432148	0.54	252	7514	77.78	1.04	Sweden	Europe					Human	Unspecified GI tract	female		adult
	MGYG000216711			MAG	Passed QC and dereplication (not E. lenta)	UHGG		g__Slackia_A;s__Slackia_A isoflavoniconvertens	1988460	0.58	290	9068	86.78	1.16	Sweden	Europe					Human	Unspecified GI tract	female	70	senior
	MGYG000216881			MAG	Passed QC and dereplication (not E. lenta)	UHGG		g__UMGS1502;s__UMGS1502 sp900552365	1830419	0.57	57	67339	94.85	4.24	Madagascar	Africa					Human	Unspecified GI tract	female	47	adult
	MGYG000217540			MAG	Passed QC and dereplication (not E. lenta)	UHGG		g__Adlercreutzia;s__Adlercreutzia equolifaciens	2472804	0.64	167	22266	99.1	0.22	Mongolia	Asia					Human	Unspecified GI tract			adult
	MGYG000218025			MAG	Passed QC and dereplication (not E. lenta)	UHGG		g__Anaerotardibacter;s__Anaerotardibacter sp000436075	1556162	0.53	118	19664	81.14	0.58	Denmark	Europe					Human	Unspecified GI tract
	MGYG000218419			MAG	Passed QC and dereplication (not E. lenta)	UHGG		g__Senegalimassilia;s__Senegalimassilia anaerobia	2084126	0.62	189	15235	93.73	0.56	United Kingdom	Europe					Human	Unspecified GI tract	female	62	adult
	MGYG000218944			MAG	Passed QC and dereplication (not E. lenta)	UHGG		g__Slackia_A;s__Slackia_A isoflavoniconvertens	1891489	0.57	223	12701	87.8	1.2	Austria	Europe					Human	Unspecified GI tract	female	74	senior
	MGYG000222280			MAG	Passed QC and dereplication (not E. lenta)	UHGG		g__Anaerotardibacter;s__Anaerotardibacter sp900538545	1795171	0.54	18	166800	97.01	0	USA	Americas					Human	Unspecified GI tract
	MGYG000222823			MAG	Passed QC and dereplication (not E. lenta)	UHGG		g__Senegalimassilia;s__Senegalimassilia faecalis	2260045	0.62	84	39466	94.02	2.98	USA	Americas					Human	Unspecified GI tract
	MGYG000223093			MAG	Passed QC and dereplication (not E. lenta)	UHGG		g__Slackia_A;s__Slackia_A sp900553655	2050378	0.58	143	22932	95.62	0.72	Netherlands	Europe					Human	Unspecified GI tract
	MGYG000223875			MAG	Passed QC and dereplication (not E. lenta)	UHGG		g__Anaerotardibacter;s__Anaerotardibacter sp000436075	1559399	0.53	282	7281	90.76	3.13	Germany	Europe					Human	Unspecified GI tract	female	70	senior
	MGYG000224010			MAG	Passed QC and dereplication (not E. lenta)	UHGG		g__Aphodovivens;s__Aphodovivens sp900550385	2106045	0.66	105	29957	94.77	4.17	Spain	Europe					Human	Unspecified GI tract
	MGYG000224261			MAG	Passed QC and dereplication (not E. lenta)	UHGG		g__Slackia_A;s__Slackia_A isoflavoniconvertens	1996038	0.58	235	12919	89.77	2.34	United Kingdom	Europe					Human	Unspecified GI tract	female	70	senior
	MGYG000225128			MAG	Passed QC and dereplication (not E. lenta)	UHGG		g__Adlercreutzia;s__Adlercreutzia hattorii	2563161	0.64	186	20827	93.34	3.69	Germany	Europe					Human	Unspecified GI tract
	MGYG000225298			MAG	Passed QC and dereplication (not E. lenta)	UHGG		g__Anaerotardibacter;s__Anaerotardibacter sp000435675	1523495	0.54	21	124063	81.52	0	France	Europe					Human	Unspecified GI tract	female	80	senior
	MGYG000225998			MAG	Passed QC and dereplication (not E. lenta)	UHGG		g__Anaerotardibacter;s__Anaerotardibacter sp000435475	2017849	0.45	14	195920	98.27	0.33	China	Asia					Human	Unspecified GI tract
	MGYG000226257			MAG	Passed QC and dereplication (not E. lenta)	UHGG		g__Slackia_A;s__Slackia_A isoflavoniconvertens	1897019	0.57	240	10304	88.5	0.49	Kazakhstan	Asia					Human	Unspecified GI tract
	MGYG000227092			MAG	Passed QC and dereplication (not E. lenta)	UHGG		g__Anaerotardibacter;s__Anaerotardibacter sp000435475	1841475	0.45	62	42245	95.05	0.49	Austria	Europe					Human	Unspecified GI tract	female	69	senior
	MGYG000228296			MAG	Passed QC and dereplication (not E. lenta)	UHGG		g__Adlercreutzia;s__Adlercreutzia equolifaciens	2330347	0.64	376	7716	84.43	1.55	USA	Americas					Human	Unspecified GI tract
	MGYG000228499			MAG	Passed QC and dereplication (not E. lenta)	UHGG		g__Anaerotardibacter;s__Anaerotardibacter sp000435675	1656422	0.54	5	384687	83.63	0	United Kingdom	Europe					Human	Unspecified GI tract	female	51	adult
	MGYG000228732			MAG	Passed QC and dereplication (not E. lenta)	UHGG		g__Ellagibacter;s__Ellagibacter isourolithinifaciens	2176248	0.61	146	21537	98.7	1.98	Sweden	Europe					Human	Unspecified GI tract	female	0	newborn
	MGYG000228802			MAG	Passed QC and dereplication (not E. lenta)	UHGG		g__Slackia_A;s__Slackia_A isoflavoniconvertens	2112088	0.57	167	18547	90.28	1.86	United Kingdom	Europe					Human	Unspecified GI tract	female	65	adult
	MGYG000229331			MAG	Passed QC and dereplication (not E. lenta)	UHGG		g__Anaerotardibacter;s__Anaerotardibacter sp000435675	1725487	0.54	7	269566	89.04	0.01	Austria	Europe					Human	Unspecified GI tract	male	62	adult
	MGYG000229392			MAG	Passed QC and dereplication (not E. lenta)	UHGG		g__Anaerotardibacter;s__Anaerotardibacter sp900753095	1847240	0.58	173	15457	94.68	1.05	USA	Americas					Human	Unspecified GI tract
	MGYG000230240			MAG	Passed QC and dereplication (not E. lenta)	UHGG		g__Anaerotardibacter;s__Anaerotardibacter sp000435675	1673621	0.54	38	81884	97.88	0	Denmark	Europe					Human	Unspecified GI tract	female		adult
	MGYG000230887			MAG	Passed QC and dereplication (not E. lenta)	UHGG		g__Slackia_A;s__Slackia_A isoflavoniconvertens	1998631	0.58	142	21699	91.13	1.87	USA	Americas					Human	Unspecified GI tract
	MGYG000231125			MAG	Passed QC and dereplication (not E. lenta)	UHGG		g__Slackia_A;s__Slackia_A isoflavoniconvertens	1959050	0.58	179	16784	93.69	0.08	Mongolia	Asia					Human	Unspecified GI tract			adult
	MGYG000231384			MAG	Passed QC and dereplication (not E. lenta)	UHGG		g__Slackia_A;s__Slackia_A isoflavoniconvertens	2140376	0.58	44	78336	99.16	0.35	USA	Americas					Human	Unspecified GI tract
	MGYG000231457			MAG	Passed QC and dereplication (not E. lenta)	UHGG		g__Anaerotardibacter;s__Anaerotardibacter sp000436075	1765451	0.53	154	15272	90.24	1.25	USA	Americas					Human	Unspecified GI tract
	MGYG000231597			MAG	Passed QC and dereplication (not E. lenta)	UHGG		g__Slackia_A;s__Slackia_A isoflavoniconvertens	2080478	0.57	56	53890	98.44	0	Austria	Europe					Human	Unspecified GI tract	female	69	senior
	MGYG000231674			MAG	Passed QC and dereplication (not E. lenta)	UHGG		g__Senegalimassilia;s__Senegalimassilia sp900550055	2074134	0.62	95	37476	86.49	0.78	USA	Americas					Human	Unspecified GI tract
	MGYG000231947			MAG	Passed QC and dereplication (not E. lenta)	UHGG		g__Slackia_A;s__Slackia_A isoflavoniconvertens	1940966	0.58	41	61293	85.94	0.01	Austria	Europe					Human	Unspecified GI tract	male	46	adult
	MGYG000232433			MAG	Passed QC and dereplication (not E. lenta)	UHGG		g__Adlercreutzia;s__Adlercreutzia hattorii	2477091	0.63	319	11014	85.22	2.21	Denmark	Europe					Human	Unspecified GI tract	female		adult
	MGYG000232611			MAG	Passed QC and dereplication (not E. lenta)	UHGG		g__Anaerotardibacter;s__Anaerotardibacter sp000435675	1579667	0.54	115	18903	97.4	0.75	Sweden	Europe					Human	Unspecified GI tract	female		adult
	MGYG000233394			MAG	Passed QC and dereplication (not E. lenta)	UHGG		g__Slackia_A;s__Slackia_A isoflavoniconvertens	2030955	0.58	36	78128	93.9	0.03	Austria	Europe					Human	Unspecified GI tract	male	46	adult
	MGYG000234173			MAG	Passed QC and dereplication (not E. lenta)	UHGG		g__Anaerotardibacter;s__Anaerotardibacter sp000435675	1548771	0.55	192	10879	80.5	0.25	Germany	Europe					Human	Unspecified GI tract
	MGYG000235688			MAG	Passed QC and dereplication (not E. lenta)	UHGG		g__Adlercreutzia;s__Adlercreutzia hattorii	2496788	0.64	87	59091	93.89	1.73	Spain	Europe					Human	Unspecified GI tract	male		adult
	MGYG000236633			MAG	Passed QC and dereplication (not E. lenta)	UHGG		g__Anaerotardibacter;s__Anaerotardibacter sp000435675	1632245	0.54	31	94495	89.48	0	Netherlands	Europe					Human	Unspecified GI tract
	MGYG000237032			MAG	Passed QC and dereplication (not E. lenta)	UHGG		g__Anaerotardibacter;s__Anaerotardibacter sp000436075	1726364	0.53	186	14510	96.73	0.03	Denmark	Europe					Human	Unspecified GI tract
	MGYG000237278			MAG	Passed QC and dereplication (not E. lenta)	UHGG		g__Adlercreutzia;s__Adlercreutzia hattorii	2530411	0.63	265	15783	89.59	3.17	Spain	Europe					Human	Unspecified GI tract	male		adult
	MGYG000237378			MAG	Passed QC and dereplication (not E. lenta)	UHGG		g__Anaerotardibacter;s__Anaerotardibacter sp000435675	1596620	0.54	153	13252	83.97	2.68	Denmark	Europe					Human	Unspecified GI tract	female		adult
	MGYG000238441			MAG	Passed QC and dereplication (not E. lenta)	UHGG		g__Senegalimassilia;s__Senegalimassilia sp934636665	2176561	0.62	216	19972	89.31	2.71	Madagascar	Africa					Human	Unspecified GI tract	female	47	adult
	MGYG000238510			MAG	Passed QC and dereplication (not E. lenta)	UHGG		g__Senegalimassilia;s__Senegalimassilia anaerobia	2012701	0.63	184	15806	87.77	2.97	United Kingdom	Europe					Human	Unspecified GI tract	female	56	adult
	MGYG000239123			MAG	Passed QC and dereplication (not E. lenta)	UHGG		g__Anaerotardibacter;s__Anaerotardibacter sp900544455	1679615	0.53	215	10687	89.84	1.43	Madagascar	Africa					Human	Unspecified GI tract	male	34	adult
	MGYG000239147			MAG	Passed QC and dereplication (not E. lenta)	UHGG		g__Senegalimassilia;s__Senegalimassilia faecalis	1984360	0.62	240	10183	82.83	0.49	Austria	Europe					Human	Unspecified GI tract	female	62	adult
	MGYG000239270			MAG	Passed QC and dereplication (not E. lenta)	UHGG		g__Slackia_A;s__Slackia_A isoflavoniconvertens	2008622	0.58	206	13806	92.89	0.01	Kazakhstan	Asia					Human	Unspecified GI tract
	MGYG000240082			MAG	Passed QC and dereplication (not E. lenta)	UHGG		g__Anaerotardibacter;s__Anaerotardibacter sp000435675	1732246	0.54	21	138483	88.31	0	USA	Americas					Human	Unspecified GI tract
	MGYG000240782			MAG	Passed QC and dereplication (not E. lenta)	UHGG		g__Ellagibacter;s__Ellagibacter isourolithinifaciens	2205375	0.6	166	20801	97.74	2.88	United Kingdom	Europe					Human	Unspecified GI tract	female	73	senior
	MGYG000241389			MAG	Passed QC and dereplication (not E. lenta)	UHGG		g__Anaerotardibacter;s__Anaerotardibacter sp000436075	1703574	0.53	20	131575	84.38	0.05	Austria	Europe					Human	Unspecified GI tract	male	68	senior
	MGYG000243256			MAG	Passed QC and dereplication (not E. lenta)	UHGG		g__Anaerotardibacter;s__Anaerotardibacter sp000436075	1774139	0.53	112	23000	99.38	1.02	Sweden	Europe					Human	Unspecified GI tract	female		adult
	MGYG000243305			MAG	Passed QC and dereplication (not E. lenta)	UHGG		g__Slackia_A;s__Slackia_A isoflavoniconvertens	1887096	0.58	266	8414	87.07	3.18	Mongolia	Asia					Human	Unspecified GI tract			adult
	MGYG000243706			MAG	Passed QC and dereplication (not E. lenta)	UHGG		g__Anaerotardibacter;s__Anaerotardibacter sp000435675	1353937	0.54	15	117905	75.57	1.48	Spain	Europe					Human	Unspecified GI tract	male		adult
	MGYG000244002			MAG	Passed QC and dereplication (not E. lenta)	UHGG		g__Anaerotardibacter;s__Anaerotardibacter sp000436075	1547389	0.53	44	63549	79.97	0.01	Spain	Europe					Human	Unspecified GI tract	male		adult
	MGYG000244832			MAG	Passed QC and dereplication (not E. lenta)	UHGG		g__Anaerotardibacter;s__Anaerotardibacter sp000435675	1578012	0.54	136	18034	93.17	0.73	Spain	Europe					Human	Unspecified GI tract	female		adult
	MGYG000245042			MAG	Passed QC and dereplication (not E. lenta)	UHGG		g__Adlercreutzia;s__Adlercreutzia hattorii	2579320	0.64	273	14776	89.48	1.32	Germany	Europe					Human	Unspecified GI tract
	MGYG000245208			MAG	Passed QC and dereplication (not E. lenta)	UHGG		g__Anaerotardibacter;s__Anaerotardibacter sp000436075	1650418	0.53	236	9358	92.76	2.2	Sweden	Europe					Human	Unspecified GI tract	female		adult
	MGYG000245838			MAG	Passed QC and dereplication (not E. lenta)	UHGG		g__Anaerotardibacter;s__Anaerotardibacter sp000435475	2154235	0.45	14	253021	98.45	0.17	Fiji	Oceania					Human	Unspecified GI tract
	MGYG000246222			MAG	Passed QC and dereplication (not E. lenta)	UHGG		g__Anaerotardibacter;s__Anaerotardibacter sp000435675	1507901	0.54	184	12316	79.8	1.2	Sweden	Europe					Human	Unspecified GI tract
	MGYG000246357			MAG	Passed QC and dereplication (not E. lenta)	UHGG		g__Slackia_A;s__Slackia_A isoflavoniconvertens	2108978	0.58	152	20985	92.42	0.46	USA	Americas					Human	Unspecified GI tract
	MGYG000246784			MAG	Passed QC and dereplication (not E. lenta)	UHGG		g__Anaerotardibacter;s__Anaerotardibacter sp000435675	1424914	0.55	104	20045	78.07	1.17	Sweden	Europe					Human	Unspecified GI tract	female	69	senior
	MGYG000247490			MAG	Passed QC and dereplication (not E. lenta)	UHGG		g__Anaerotardibacter;s__Anaerotardibacter sp000435675	1700238	0.55	15	194345	84.84	0	Spain	Europe					Human	Unspecified GI tract	female		adult
	MGYG000247628			MAG	Passed QC and dereplication (not E. lenta)	UHGG		g__Anaerotardibacter;s__Anaerotardibacter sp000436075	1525977	0.53	246	7561	87.21	0.77	USA	Americas					Human	Unspecified GI tract
	MGYG000248294			MAG	Passed QC and dereplication (not E. lenta)	UHGG		g__Slackia_A;s__Slackia_A isoflavoniconvertens	1941401	0.57	207	12720	91.2	1.86	Austria	Europe					Human	Unspecified GI tract	male	63	adult
	MGYG000248542			MAG	Passed QC and dereplication (not E. lenta)	UHGG		g__Adlercreutzia;s__Adlercreutzia hattorii	2608431	0.63	105	41243	93.73	3.99	Germany	Europe					Human	Unspecified GI tract
	MGYG000248842			MAG	Passed QC and dereplication (not E. lenta)	UHGG		g__Anaerotardibacter;s__Anaerotardibacter sp000435675	1720405	0.54	44	56582	92.06	0	United Kingdom	Europe					Human	Unspecified GI tract	female	57	adult
	MGYG000249170			MAG	Passed QC and dereplication (not E. lenta)	UHGG		g__Anaerotardibacter;s__Anaerotardibacter sp000435675	1802116	0.54	21	130699	99.52	0.11	Sweden	Europe					Human	Unspecified GI tract	female		adult
	MGYG000249190			MAG	Passed QC and dereplication (not E. lenta)	UHGG		g__Adlercreutzia;s__Adlercreutzia hattorii	2497156	0.63	383	10341	84.5	3.73	Sweden	Europe					Human	Unspecified GI tract	female		adult
	MGYG000249413			MAG	Passed QC and dereplication (not E. lenta)	UHGG		g__Anaerotardibacter;s__Anaerotardibacter sp000436075	1673325	0.53	255	8009	84.59	0.41	France	Europe					Human	Unspecified GI tract	male	52	adult
	MGYG000250881			MAG	Passed QC and dereplication (not E. lenta)	UHGG		g__Slackia_A;s__Slackia_A isoflavoniconvertens	2051495	0.58	51	69971	96.93	0.03	Austria	Europe					Human	Unspecified GI tract	male	68	senior
	MGYG000251009			MAG	Passed QC and dereplication (not E. lenta)	UHGG		g__Ellagibacter;s__Ellagibacter isourolithinifaciens	1962357	0.61	114	25949	96.53	0.41	Denmark	Europe					Human	Unspecified GI tract
	MGYG000251221			MAG	Passed QC and dereplication (not E. lenta)	UHGG		g__Slackia_A;s__Slackia_A isoflavoniconvertens	2163636	0.57	59	53527	95.91	0.06	Kazakhstan	Asia					Human	Unspecified GI tract
	MGYG000251982			MAG	Passed QC and dereplication (not E. lenta)	UHGG		g__Anaerotardibacter;s__Anaerotardibacter sp000434775	1665981	0.45	29	84128	100	0.26	Austria	Europe					Human	Unspecified GI tract	male	69	senior
	MGYG000252514			MAG	Passed QC and dereplication (not E. lenta)	UHGG		g__Slackia_A;s__Slackia_A isoflavoniconvertens	1919085	0.58	205	13982	96.04	0.04	Kazakhstan	Asia					Human	Unspecified GI tract
	MGYG000252647			MAG	Passed QC and dereplication (not E. lenta)	UHGG		g__Slackia_A;s__Slackia_A isoflavoniconvertens	2051672	0.58	34	93034	95.14	0.02	Austria	Europe					Human	Unspecified GI tract	male	71	senior
	MGYG000253326			MAG	Passed QC and dereplication (not E. lenta)	UHGG		g__Anaerotardibacter;s__Anaerotardibacter sp000436075	1746618	0.53	63	42312	98.89	0.88	Denmark	Europe					Human	Unspecified GI tract	female		adult
	MGYG000253644			MAG	Passed QC and dereplication (not E. lenta)	UHGG		g__Anaerotardibacter;s__Anaerotardibacter sp000436075	1707581	0.53	122	17955	94.24	1.58	Austria	Europe					Human	Unspecified GI tract	male	65	adult
	MGYG000253907			MAG	Passed QC and dereplication (not E. lenta)	UHGG		g__Anaerotardibacter;s__Anaerotardibacter sp000435675	1631362	0.54	120	20203	93.23	0.02	USA	Americas					Human	Unspecified GI tract
	MGYG000255274			MAG	Passed QC and dereplication (not E. lenta)	UHGG		g__Anaerotardibacter;s__Anaerotardibacter sp000436075	1642481	0.53	221	10349	88.08	1.53	Spain	Europe					Human	Unspecified GI tract	male		adult
	MGYG000255295			MAG	Passed QC and dereplication (not E. lenta)	UHGG		g__Anaerotardibacter;s__Anaerotardibacter sp000436075	1787228	0.53	70	44445	93.9	1.57	Denmark	Europe					Human	Unspecified GI tract	female		adult
	MGYG000255299			MAG	Passed QC and dereplication (not E. lenta)	UHGG		g__Anaerotardibacter;s__Anaerotardibacter sp000435675	1555252	0.54	54	43485	95.87	1	USA	Americas					Human	Unspecified GI tract
	MGYG000255469			MAG	Passed QC and dereplication (not E. lenta)	UHGG		g__Anaerotardibacter;s__Anaerotardibacter sp000436075	1980319	0.53	31	200004	100	3.26	Austria	Europe					Human	Unspecified GI tract	male	68	senior
	MGYG000255893			MAG	Passed QC and dereplication (not E. lenta)	UHGG		g__Anaerotardibacter;s__Anaerotardibacter sp000436075	1634601	0.53	237	8863	94.46	1.58	Sweden	Europe					Human	Unspecified GI tract	female		adult
	MGYG000256186			MAG	Passed QC and dereplication (not E. lenta)	UHGG		g__Anaerotardibacter;s__Anaerotardibacter sp000435675	1480512	0.55	162	13155	79.2	0.73	USA	Americas					Human	Unspecified GI tract
	MGYG000256860			MAG	Passed QC and dereplication (not E. lenta)	UHGG		g__Slackia_A;s__Slackia_A isoflavoniconvertens	1814505	0.58	290	7695	89.42	0.77	USA	Americas					Human	Unspecified GI tract
	MGYG000257151			MAG	Passed QC and dereplication (not E. lenta)	UHGG		g__Anaerotardibacter;s__Anaerotardibacter sp000435675	1664691	0.54	7	332450	88.68	0	USA	Americas					Human	Unspecified GI tract
	MGYG000257631			MAG	Passed QC and dereplication (not E. lenta)	UHGG		g__Anaerotardibacter;s__Anaerotardibacter sp000435675	1611677	0.54	24	87691	83.86	0	Spain	Europe					Human	Unspecified GI tract	female		adult
	MGYG000257735			MAG	Passed QC and dereplication (not E. lenta)	UHGG		g__Aphodovivens;s__Aphodovivens avicola	1979663	0.66	147	21910	88.82	2.61	United Kingdom	Europe					Human	Unspecified GI tract	female	56	adult
	MGYG000258260			MAG	Passed QC and dereplication (not E. lenta)	UHGG		g__Anaerotardibacter;s__Anaerotardibacter sp000435475	1989606	0.45	31	89256	98.26	0.15	Israel	Asia					Human	Unspecified GI tract
	MGYG000258498			MAG	Passed QC and dereplication (not E. lenta)	UHGG		g__Anaerotardibacter;s__Anaerotardibacter sp900538545	1720449	0.54	34	76865	86.11	0.05	China	Asia					Human	Unspecified GI tract
	MGYG000258616			MAG	Passed QC and dereplication (not E. lenta)	UHGG		g__Slackia_A;s__Slackia_A isoflavoniconvertens	1780954	0.58	223	12046	85.15	1.38	Austria	Europe					Human	Unspecified GI tract	female	83	senior
	MGYG000258682			MAG	Passed QC and dereplication (not E. lenta)	UHGG		g__Slackia_A;s__Slackia_A isoflavoniconvertens	2067865	0.58	63	47534	97.73	0.13	USA	Americas					Human	Unspecified GI tract
	MGYG000260419			MAG	Passed QC and dereplication (not E. lenta)	UHGG		g__Anaerotardibacter;s__Anaerotardibacter sp000436075	1668450	0.53	230	9757	94.99	1.81	Sweden	Europe					Human	Unspecified GI tract	female	69	senior
	MGYG000261565			MAG	Passed QC and dereplication (not E. lenta)	UHGG		g__Ellagibacter;s__Ellagibacter isourolithinifaciens	1899526	0.61	192	13830	83.31	4.23	Denmark	Europe					Human	Unspecified GI tract
	MGYG000261753			MAG	Passed QC and dereplication (not E. lenta)	UHGG		g__Adlercreutzia;s__Adlercreutzia equolifaciens	1959144	0.64	45	64494	77.47	0.5	Austria	Europe					Human	Unspecified GI tract
	MGYG000261978			MAG	Passed QC and dereplication (not E. lenta)	UHGG		g__Anaerotardibacter;s__Anaerotardibacter sp900753095	1774556	0.58	193	12345	90.4	3.23	Sweden	Europe					Human	Unspecified GI tract	female	70	senior
	MGYG000262012			MAG	Passed QC and dereplication (not E. lenta)	UHGG		g__Adlercreutzia;s__Adlercreutzia hattorii	2677629	0.63	203	40639	91.07	1.51	Austria	Europe					Human	Unspecified GI tract	male	64	adult
	MGYG000262260			MAG	Passed QC and dereplication (not E. lenta)	UHGG		g__Anaerotardibacter;s__Anaerotardibacter sp000436075	1782202	0.53	74	34238	98.85	0.07	Austria	Europe					Human	Unspecified GI tract	male	63	adult
	MGYG000262609			MAG	Passed QC and dereplication (not E. lenta)	UHGG		g__Anaerotardibacter;s__Anaerotardibacter sp000436075	1779547	0.53	52	50867	95.56	0.21	Austria	Europe					Human	Unspecified GI tract	male	65	adult
	MGYG000262808			MAG	Passed QC and dereplication (not E. lenta)	UHGG		g__Anaerotardibacter;s__Anaerotardibacter sp000435475	1926410	0.45	30	119955	97.84	0.05	China	Asia					Human	Unspecified GI tract
	MGYG000263274			MAG	Passed QC and dereplication (not E. lenta)	UHGG		g__Anaerotardibacter;s__Anaerotardibacter sp000431675	1688561	0.45	96	26927	81.36	0.15	China	Asia					Human	Unspecified GI tract
	MGYG000264027			MAG	Passed QC and dereplication (not E. lenta)	UHGG		g__Slackia_A;s__Slackia_A isoflavoniconvertens	1982062	0.58	193	14062	87.86	1.6	Austria	Europe					Human	Unspecified GI tract	male	64	adult
	MGYG000264242			MAG	Passed QC and dereplication (not E. lenta)	UHGG		g__Anaerotardibacter;s__Anaerotardibacter sp000436075	1640938	0.53	258	8104	79.76	0.69	Sweden	Europe					Human	Unspecified GI tract	female	70	senior
	MGYG000264552			MAG	Passed QC and dereplication (not E. lenta)	UHGG		g__Ellagibacter;s__Ellagibacter isourolithinifaciens	2186388	0.61	44	140292	99.8	4.48	United Kingdom	Europe					Human	Unspecified GI tract	female	69	senior
	MGYG000264685			MAG	Passed QC and dereplication (not E. lenta)	UHGG		g__Anaerotardibacter;s__Anaerotardibacter sp000435675	1636002	0.54	9	459192	84.27	0	Austria	Europe					Human	Unspecified GI tract	female	70	senior
	MGYG000264946			MAG	Passed QC and dereplication (not E. lenta)	UHGG		g__Slackia_A;s__Slackia_A isoflavoniconvertens	1854116	0.58	292	8589	93.4	1.27	Mongolia	Asia					Human	Unspecified GI tract			adult
	MGYG000266689			MAG	Passed QC and dereplication (not E. lenta)	UHGG		g__Adlercreutzia;s__Adlercreutzia hattorii	2340346	0.63	191	26801	82.79	1	Austria	Europe					Human	Unspecified GI tract	male	64	adult
	MGYG000266943			MAG	Passed QC and dereplication (not E. lenta)	UHGG		g__Anaerotardibacter;s__Anaerotardibacter sp000435675	1563530	0.55	95	25542	96	0.14	Austria	Europe					Human	Unspecified GI tract	male	46	adult
	MGYG000267497			MAG	Passed QC and dereplication (not E. lenta)	UHGG		g__Ellagibacter;s__	2385442	0.6	221	16404	94.59	2.63	Madagascar	Africa					Human	Unspecified GI tract	female	21	adult
	MGYG000268048			MAG	Passed QC and dereplication (not E. lenta)	UHGG		g__Ellagibacter;s__Ellagibacter isourolithinifaciens	2489538	0.6	157	28951	95.81	3.54	Madagascar	Africa					Human	Unspecified GI tract	male	27	adult
	MGYG000268306			MAG	Passed QC and dereplication (not E. lenta)	UHGG		g__Aphodovivens;s__Aphodovivens avicola	2114526	0.66	183	18739	84.62	0.31	Spain	Europe					Human	Unspecified GI tract	female		adult
	MGYG000268911			MAG	Passed QC and dereplication (not E. lenta)	UHGG		g__Anaerotardibacter;s__Anaerotardibacter sp000435675	1604996	0.54	20	182402	85.1	0.83	United Kingdom	Europe					Human	Unspecified GI tract	female	62	adult
	MGYG000269185			MAG	Passed QC and dereplication (not E. lenta)	UHGG		g__Anaerotardibacter;s__Anaerotardibacter sp900554685	1948375	0.46	107	27709	96.03	1.46	United Kingdom	Europe					Human	Unspecified GI tract	female	68	senior
	MGYG000269339			MAG	Passed QC and dereplication (not E. lenta)	UHGG		g__Ellagibacter;s__Ellagibacter isourolithinifaciens	1972478	0.61	263	10152	88.72	4.47	Austria	Europe					Human	Unspecified GI tract	female	83	senior
	MGYG000269771			MAG	Passed QC and dereplication (not E. lenta)	UHGG		g__Anaerotardibacter;s__Anaerotardibacter sp000434775	1532927	0.45	10	367452	98.75	0.11	Canada	Americas					Human	Unspecified GI tract
	MGYG000270201			MAG	Passed QC and dereplication (not E. lenta)	UHGG		g__Slackia_A;s__Slackia_A isoflavoniconvertens	2012931	0.58	61	52096	98.1	0	Austria	Europe					Human	Unspecified GI tract	female	68	senior
	MGYG000270454			MAG	Passed QC and dereplication (not E. lenta)	UHGG		g__Anaerotardibacter;s__	1639986	0.54	100	25367	89.94	0.92	Madagascar	Africa					Human	Unspecified GI tract	male	34	adult
	MGYG000271393			MAG	Passed QC and dereplication (not E. lenta)	UHGG		g__Ellagibacter;s__Ellagibacter isourolithinifaciens	2019429	0.61	49	58309	97.44	1.04	Austria	Europe					Human	Unspecified GI tract	male	67	senior
	MGYG000271425			MAG	Passed QC and dereplication (not E. lenta)	UHGG		g__Anaerotardibacter;s__Anaerotardibacter sp000436075	1517148	0.53	172	11638	83.42	0	Spain	Europe					Human	Unspecified GI tract	female		adult
	MGYG000272412			MAG	Passed QC and dereplication (not E. lenta)	UHGG		g__Anaerotardibacter;s__Anaerotardibacter sp000435475	1889210	0.45	14	323061	85.62	0.07	United Kingdom	Europe					Human	Unspecified GI tract	female	56	adult
	MGYG000272437			MAG	Passed QC and dereplication (not E. lenta)	UHGG		g__Adlercreutzia;s__Adlercreutzia equolifaciens	2463231	0.63	645	4991	82.77	1.93	Fiji	Oceania					Human	Unspecified GI tract
	MGYG000273410			MAG	Passed QC and dereplication (not E. lenta)	UHGG		g__Slackia_A;s__Slackia_A isoflavoniconvertens	1973949	0.58	95	32920	95.83	0.01	Austria	Europe					Human	Unspecified GI tract	male	63	adult
	MGYG000273545			MAG	Passed QC and dereplication (not E. lenta)	UHGG		g__Anaerotardibacter;s__Anaerotardibacter sp000435675	1670142	0.54	129	23161	83.97	0.09	Sweden	Europe					Human	Unspecified GI tract	female	70	senior
	MGYG000274088			MAG	Passed QC and dereplication (not E. lenta)	UHGG		g__Senegalimassilia;s__Senegalimassilia anaerobia	1983971	0.62	184	16804	89.03	4.96	United Kingdom	Europe					Human	Unspecified GI tract	female	51	adult
	MGYG000274194			MAG	Passed QC and dereplication (not E. lenta)	UHGG		g__Ellagibacter;s__Ellagibacter isourolithinifaciens	2078690	0.61	329	8104	88.15	3.64	Netherlands	Europe					Human	Unspecified GI tract
	MGYG000275476			MAG	Passed QC and dereplication (not E. lenta)	UHGG		g__Slackia_A;s__Slackia_A isoflavoniconvertens	2080276	0.58	77	37244	98.06	2.24	USA	Americas					Human	Unspecified GI tract
	MGYG000276453			MAG	Passed QC and dereplication (not E. lenta)	UHGG		g__Anaerotardibacter;s__Anaerotardibacter sp000435675	1650888	0.54	28	107774	86.92	0	Austria	Europe					Human	Unspecified GI tract	male	80	senior
	MGYG000276476			MAG	Passed QC and dereplication (not E. lenta)	UHGG		g__Anaerotardibacter;s__Anaerotardibacter sp900544455	1736651	0.53	268	9159	89.79	3.65	Madagascar	Africa					Human	Unspecified GI tract	female	29	adult
	MGYG000279148			MAG	Passed QC and dereplication (not E. lenta)	UHGG		g__Ellagibacter;s__Ellagibacter isourolithinifaciens	2125033	0.61	120	26450	93.65	4.18	France	Europe					Human	Unspecified GI tract	female	63	adult
	MGYG000279373			MAG	Passed QC and dereplication (not E. lenta)	UHGG		g__Ellagibacter;s__Ellagibacter isourolithinifaciens	1621674	0.61	32	98778	80.42	0.86	Italy	Europe					Human	Unspecified GI tract
	MGYG000279482			MAG	Passed QC and dereplication (not E. lenta)	UHGG		g__Ellagibacter;s__Ellagibacter isourolithinifaciens	2025475	0.61	99	31759	92.5	1.09	United Kingdom	Europe					Human	Unspecified GI tract
	MGYG000279532			MAG	Passed QC and dereplication (not E. lenta)	UHGG		g__Anaerotardibacter;s__Anaerotardibacter sp000436075	1704776	0.53	201	11043	95.39	0.79	Sweden	Europe					Human	Unspecified GI tract	female	70	senior
	MGYG000279982			MAG	Passed QC and dereplication (not E. lenta)	UHGG		g__Slackia_A;s__Slackia_A isoflavoniconvertens	1762459	0.58	328	8205	80.4	4.11	China	Asia					Human	Unspecified GI tract			adult
	MGYG000280933			MAG	Passed QC and dereplication (not E. lenta)	UHGG		g__Anaerotardibacter;s__Anaerotardibacter sp900544455	1816258	0.53	28	113083	95.24	0.07	Madagascar	Africa					Human	Unspecified GI tract	male	52	adult
	MGYG000281241			MAG	Passed QC and dereplication (not E. lenta)	UHGG		g__Anaerotardibacter;s__Anaerotardibacter sp000435675	1591444	0.55	112	21491	86.07	0.05	Austria	Europe					Human	Unspecified GI tract	male	64	adult
	MGYG000282682			MAG	Passed QC and dereplication (not E. lenta)	UHGG		g__Anaerotardibacter;s__Anaerotardibacter sp000436075	1645393	0.53	102	21423	87.68	1.78	USA	Americas					Human	Unspecified GI tract
	MGYG000282712			MAG	Passed QC and dereplication (not E. lenta)	UHGG		g__Anaerotardibacter;s__Anaerotardibacter sp000435675	1623063	0.54	10	360291	84.07	0	Austria	Europe					Human	Unspecified GI tract	female	60	adult
	MGYG000282879			MAG	Passed QC and dereplication (not E. lenta)	UHGG		g__Anaerotardibacter;s__Anaerotardibacter sp000435475	1855776	0.45	172	15295	95.6	0.93	Germany	Europe					Human	Unspecified GI tract
	MGYG000283155			MAG	Passed QC and dereplication (not E. lenta)	UHGG		g__Senegalimassilia;s__Senegalimassilia anaerobia	2006995	0.63	194	14164	92.9	0.56	Germany	Europe					Human	Unspecified GI tract
	MGYG000284200			MAG	Passed QC and dereplication (not E. lenta)	UHGG		g__Anaerotardibacter;s__Anaerotardibacter sp000435475	2063852	0.45	10	304753	97.69	0.16	United Kingdom	Europe					Human	Unspecified GI tract	female	69	senior
	MGYG000284421			MAG	Passed QC and dereplication (not E. lenta)	UHGG		g__Adlercreutzia;s__Adlercreutzia equolifaciens	2501675	0.64	47	81480	91.44	0.37	China	Asia					Human	Unspecified GI tract
	MGYG000285346			MAG	Passed QC and dereplication (not E. lenta)	UHGG		g__Ellagibacter;s__Ellagibacter isourolithinifaciens	2426703	0.6	70	65256	99.94	0.74	Netherlands	Europe					Human	Unspecified GI tract
	MGYG000285494			MAG	Passed QC and dereplication (not E. lenta)	UHGG		g__Ellagibacter;s__Ellagibacter isourolithinifaciens	2083100	0.61	228	13122	91.7	4.54	United Kingdom	Europe					Human	Unspecified GI tract	female	73	senior
	MGYG000285543			MAG	Passed QC and dereplication (not E. lenta)	UHGG		g__Anaerotardibacter;s__Anaerotardibacter sp000436075	1779154	0.53	157	18123	93.7	0.24	Netherlands	Europe					Human	Unspecified GI tract
	MGYG000286222			MAG	Passed QC and dereplication (not E. lenta)	UHGG		g__Anaerotardibacter;s__Anaerotardibacter sp000435675	1710911	0.54	62	38272	89.22	0	Kazakhstan	Asia					Human	Unspecified GI tract
	MGYG000287690			MAG	Passed QC and dereplication (not E. lenta)	UHGG		g__Anaerotardibacter;s__Anaerotardibacter sp000436075	1541519	0.54	35	76685	85.75	0.18	United Kingdom	Europe					Human	Unspecified GI tract	female	67	senior
	MGYG000288261			MAG	Passed QC and dereplication (not E. lenta)	UHGG		g__Gordonibacter;s__Gordonibacter urolithinfaciens	2831618	0.66	386	10578	79.94	1.35	Austria	Europe					Human	Unspecified GI tract	female	60	adult
	MGYG000288932			MAG	Passed QC and dereplication (not E. lenta)	UHGG		g__Anaerotardibacter;s__Anaerotardibacter sp900554685	1731940	0.46	321	7146	79.41	0.13	Austria	Europe					Human	Unspecified GI tract	male	63	adult
	GCA_022132375.1_NA_genomic	SL.2.03	A	Isolate	Did not pass QC and dereplication	NCBI	GCA_022132375.1	g__Eggerthella;s__Eggerthella lenta	3462336	0.64	45	171265	99.98	0.05	USA	Americas	USA:New York				Human	Fecal
	GCA_032476995.1_ASM3247699v1_genomic	N4_141_000G1_dasN4_141_000G1_concoct_1	A	MAG	Did not pass QC and dereplication	NCBI	GCA_032476995.1	g__Eggerthella;s__Eggerthella lenta	2717268	0.64	1122	2752	72.93	1.03	USA	Americas	USA: Pittsburgh, Magee-Womens Hospital of UPMC			2014	Human	Fecal
	GCA_032477315.1_ASM3247731v1_genomic	N4_139_027G1_dasN4_139_027G1_concoct_20	A	MAG	Did not pass QC and dereplication	NCBI	GCA_032477315.1	g__Eggerthella;s__Eggerthella lenta	2392654	0.64	1117	2261	61.69	1.44	USA	Americas	USA: Pittsburgh, Magee-Womens Hospital of UPMC			2014	Human	Fecal
	GCA_032561555.1_ASM3256155v1_genomic	N2_031_000G1_dasN2_031_000G1_maxbin2.maxbin.012	A	MAG	Did not pass QC and dereplication	NCBI	GCA_032561555.1	g__Eggerthella;s__Eggerthella lenta	3383130	0.64	60	141208	99.99	0.27	USA	Americas	USA: Pittsburgh, Magee-Womens Hospital of UPMC			2012	Human	Fecal
	GCA_032562635.1_ASM3256263v1_genomic	N1_023_000G1_dasN1_023_000G1_maxbin2.maxbin.032	A	MAG	Did not pass QC and dereplication	NCBI	GCA_032562635.1	g__Eggerthella;s__Eggerthella lenta	3570730	0.64	74	108979	100	0.26	USA	Americas	USA: Pittsburgh, Magee-Womens Hospital of UPMC			2012	Human	Fecal
	GCA_905199335.1_ERR1430433-mag-bin.8_genomic		A	MAG	Did not pass QC and dereplication	NCBI	GCA_905199335.1	g__Eggerthella;s__Eggerthella lenta	3357716	0.64	56	94849	99.96	0.09	China	Asia	China				Human	Fecal
	GCA_934636165.1_ERR7746009_bin.82_genomic		A	MAG	Did not pass QC and dereplication	NCBI	GCA_934636165.1	g__Eggerthella;s__Eggerthella lenta	2678978	0.64	51	85068	73.71	0.22	Tanzania	Africa	Tanzania			2014-01-26	Human	Fecal
	GCF_000763035.1_Egge_lent_1_1_60AFAA_V1_genomic	1_1_60AFAA	A	Isolate	Did not pass QC and dereplication	NCBI	GCF_000763035.1	g__Eggerthella;s__Eggerthella lenta	3748291	0.64	38	917021	99.96	0.19			missing				Human	Unspecified
	GCF_003339875.1_ASM333987v1_genomic	W1 BHI 6	A	Isolate	Did not pass QC and dereplication	NCBI	GCF_003339875.1	g__Eggerthella;s__Eggerthella lenta	3291816	0.64	59	128773	99.99	0.18	Canada	Americas	Canada: Guelph, Ontario			2015	Human	Fecal
	GCF_003339945.1_ASM333994v1_genomic	UCSF2243	A	Isolate	Did not pass QC and dereplication	NCBI	GCF_003339945.1	g__Eggerthella;s__Eggerthella lenta	3596285	0.64	68	130832	100	0.23	France	Europe	France: Paris, Ile-de-France			1938	Human	Rectal
	GCF_003339975.1_ASM333997v1_genomic	DSM 2243	A	Isolate	Did not pass QC and dereplication	NCBI	GCF_003339975.1	g__Eggerthella;s__Eggerthella lenta	3596141	0.64	69	130832	100	0.23	France	Europe	France: Paris, Ile-de-France			1938	Human	Rectal
	GCF_003340005.1_ASM334000v1_genomic	DSM 15644	A	Isolate	Did not pass QC and dereplication	NCBI	GCF_003340005.1	g__Eggerthella;s__Eggerthella lenta	3589571	0.64	79	87775	99.99	0.15	USA	Americas	USA: Milwuakee, Wisconsin			1990	Human	Blood/Wound
	GCF_003340015.1_ASM334001v1_genomic	DSM 11863	A	Isolate	Did not pass QC and dereplication	NCBI	GCF_003340015.1	g__Eggerthella;s__Eggerthella lenta	3654747	0.64	99	132388	99.99	1.06	United Kingdom	Europe	United Kingdom: Reading, Berkshire				Human	Fecal
	GCF_003340045.1_ASM334004v1_genomic	DSM 11767	A	Isolate	Did not pass QC and dereplication	NCBI	GCF_003340045.1	g__Eggerthella;s__Eggerthella lenta	3673805	0.64	82	112652	100	0.31	United Kingdom	Europe	United Kingdom: Reading, Berkshire			1997	Human	Fecal
	GCF_003340105.1_ASM334010v1_genomic	ATCC 25559	A	Isolate	Did not pass QC and dereplication	NCBI	GCF_003340105.1	g__Eggerthella;s__Eggerthella lenta	3596161	0.64	74	100510	99.99	0.26	France	Europe	France: Paris, Ile-de-France			1938	Human	Rectal
	GCF_003340155.1_ASM334015v1_genomic	AN51LG	A	Isolate	Did not pass QC and dereplication	NCBI	GCF_003340155.1	g__Eggerthella;s__Eggerthella lenta	3424579	0.64	61	109712	99.98	0.08	Canada	Americas	Canada: Guelph, Ontario			2015	Human	Fecal
	GCF_003340165.1_ASM334016v1_genomic	28B	A	Isolate	Did not pass QC and dereplication	NCBI	GCF_003340165.1	g__Eggerthella;s__Eggerthella lenta	3458472	0.64	63	101293	100	0.24	USA	Americas	USA: Cambridge, Massachusetts			2013	Human	Fecal
	GCF_003340225.1_ASM334022v1_genomic	16A	A	Isolate	Did not pass QC and dereplication	NCBI	GCF_003340225.1	g__Eggerthella;s__Eggerthella lenta	3738413	0.64	66	136390	100	0.56	USA	Americas	USA: Cambridge, Massachusetts			2013	Human	Fecal
	GCF_003340245.1_ASM334024v1_genomic	11C	A	Isolate	Did not pass QC and dereplication	NCBI	GCF_003340245.1	g__Eggerthella;s__Eggerthella lenta	3541854	0.64	63	138080	99.99	0.21	USA	Americas	USA: Cambridge, Massachusetts			2013	Human	Fecal
	GCF_003340255.1_ASM334025v1_genomic	14A	A	Isolate	Did not pass QC and dereplication	NCBI	GCF_003340255.1	g__Eggerthella;s__Eggerthella lenta	3738151	0.64	63	153272	100	0.56	USA	Americas	USA: Cambridge, Massachusetts			2013	Human	Fecal
	GCF_003340395.1_ASM334039v1_genomic	FAA1-1-60AUCSF	A	Isolate	Did not pass QC and dereplication	NCBI	GCF_003340395.1	g__Eggerthella;s__Eggerthella lenta	3666235	0.64	104	93020	100	0.12	Canada	Americas	Canada: Calgary, Alberta			2007	Human	Colon
	GCF_003340445.1_ASM334044v1_genomic	AB12 #2	A	Isolate	Did not pass QC and dereplication	NCBI	GCF_003340445.1	g__Eggerthella;s__Eggerthella lenta	3716437	0.64	57	148630	99.98	0.31	Canada	Americas	Canada: Guelph, Ontario			2014	Human	Fecal
	GCF_003340465.1_ASM334046v1_genomic	32-6-I 6 NA	A	Isolate	Did not pass QC and dereplication	NCBI	GCF_003340465.1	g__Eggerthella;s__Eggerthella lenta	3549015	0.64	64	150632	99.98	0.12	Canada	Americas	Canada: Guelph, Ontario			2013	Human	Fecal
	GCF_003438525.1_ASM343852v1_genomic	TF05-26B-4	A	Isolate	Did not pass QC and dereplication	NCBI	GCF_003438525.1	g__Eggerthella;s__Eggerthella lenta	3376081	0.64	83	79867	99.98	0.29	China	Asia	China: Shenzhen			2013-08-01	Human	Fecal
	GCF_009755135.1_ASM975513v1_genomic	ResAG-145	A	Isolate	Did not pass QC and dereplication	NCBI	GCF_009755135.1	g__Eggerthella;s__Eggerthella lenta	3501112	0.64	150	70468	99.97	0.16	Germany	Europe	Germany: Karlsruhe			2016-08-01	Human	Fecal
	GCF_009755145.1_ASM975514v1_genomic	ResAG-121	A	Isolate	Did not pass QC and dereplication	NCBI	GCF_009755145.1	g__Eggerthella;s__Eggerthella lenta	3485223	0.64	143	68051	99.99	0.14	Germany	Europe	Germany: Karlsruhe			2016-08-01	Human	Fecal
	GCF_009875555.1_ASM987555v1_genomic	BIOML-A5	A	Isolate	Did not pass QC and dereplication	NCBI	GCF_009875555.1	g__Eggerthella;s__Eggerthella lenta	3261840	0.64	37	172613	99.99	0.07	USA	Americas	USA:Boston			2016-02-19	Human	Fecal
	GCF_009875595.1_ASM987559v1_genomic	BIOML-A1	A	Isolate	Did not pass QC and dereplication	NCBI	GCF_009875595.1	g__Eggerthella;s__Eggerthella lenta	3285945	0.64	33	399598	99.99	0.05	USA	Americas	USA:Boston			2016-02-19	Human	Fecal
	GCF_009875625.1_ASM987562v1_genomic	BIOML-A3	A	Isolate	Did not pass QC and dereplication	NCBI	GCF_009875625.1	g__Eggerthella;s__Eggerthella lenta	3315797	0.64	36	305715	99.99	0.08	USA	Americas	USA:Boston			2016-02-19	Human	Fecal
	GCF_015552345.1_ASM1555234v1_genomic	1001095H_141210_C9	A	Isolate	Did not pass QC and dereplication	NCBI	GCF_015552345.1	g__Eggerthella;s__Eggerthella lenta	3166292	0.64	49	143432	99.93	0.07	USA	Americas	USA			2014-12-10	Human	Fecal
	GCF_015554835.1_ASM1555483v1_genomic	J1101437_171009_A1	A	Isolate	Did not pass QC and dereplication	NCBI	GCF_015554835.1	g__Eggerthella;s__Eggerthella lenta	3459061	0.64	55	183035	99.99	0.22	USA	Americas	USA			2017-10-09	Human	Fecal
	GCF_018381025.1_ASM1838102v1_genomic	L2_038_245G1_dasL2_038_245G1_maxbin2.maxbin.013	A	MAG	Did not pass QC and dereplication	NCBI	GCF_018381025.1	g__Eggerthella;s__Eggerthella lenta	3454921	0.64	73	153986	99.99	0.06	USA	Americas	USA: Pittsburgh, Magee-Womens Hospital of UPMC			2016/2019	Human	Fecal
	GCF_020554205.1_ASM2055420v1_genomic	SL.3.13	A	Isolate	Did not pass QC and dereplication	NCBI	GCF_020554205.1	g__Eggerthella;s__Eggerthella lenta	3952848	0.63	852	107812	100	2.17	USA	Americas	USA:Chicago				Human	Fecal
	GCF_020709135.1_ASM2070913v1_genomic	SL.3.08	A	Isolate	Did not pass QC and dereplication	NCBI	GCF_020709135.1	g__Eggerthella;s__Eggerthella lenta	3525483	0.64	125	150457	100	0.45	USA	Americas	USA:Chicago				Human	Fecal
	GCF_021397855.1_ASM2139785v1_genomic	DSM 2243_R611	A	Isolate	Did not pass QC and dereplication	NCBI	GCF_021397855.1	g__Eggerthella;s__Eggerthella lenta	3612199	0.64	64	115917	99.99	0.23	Ireland	Europe	Ireland			2020-12-08	Human	Unspecified GI tract
	GCF_021397865.1_ASM2139786v1_genomic	DSM 2243_R1011	A	Isolate	Did not pass QC and dereplication	NCBI	GCF_021397865.1	g__Eggerthella;s__Eggerthella lenta	3636966	0.64	89	122115	99.99	0.26	Ireland	Europe	Ireland			2020-12-08	Human	Unspecified GI tract
	GCF_021397965.1_ASM2139796v1_genomic	DSM 2243_R211	A	Isolate	Did not pass QC and dereplication	NCBI	GCF_021397965.1	g__Eggerthella;s__Eggerthella lenta	3677625	0.64	99	138946	99.99	0.27	Ireland	Europe	Ireland			2020-12-08	Human	Unspecified GI tract
	GCF_022834855.1_ASM2283485v1_genomic	CE91-St34	A	Isolate	Did not pass QC and dereplication	NCBI	GCF_022834855.1	g__Eggerthella;s__Eggerthella lenta	3551970	0.64	3	2528793	100	0.19	Japan	Asia	Japan			2018-11-01	Human	Fecal
	GCF_022834875.1_ASM2283487v1_genomic	CE91-St35	A	Isolate	Did not pass QC and dereplication	NCBI	GCF_022834875.1	g__Eggerthella;s__Eggerthella lenta	3550972	0.64	2	3547202	100	0.18	Japan	Asia	Japan			2018-11-01	Human	Fecal
	GCF_024460665.1_ASM2446066v1_genomic	DFI.9.85	A	Isolate	Did not pass QC and dereplication	NCBI	GCF_024460665.1	g__Eggerthella;s__Eggerthella lenta	3379597	0.64	214	118459	99.99	0.13	USA	Americas	USA:Chicago				Human	Fecal
	GCF_027668785.1_ASM2766878v1_genomic	AM57-16	A	Isolate	Did not pass QC and dereplication	NCBI	GCF_027668785.1	g__Eggerthella;s__Eggerthella lenta	3333430	0.64	462	14877	88.85	0.78	China	Asia	China: Shenzhen			2014-02-01	Human	Fecal
	GCF_028208935.1_ASM2820893v1_genomic	J1101437st1_E7_J1101437_171009	A	Isolate	Did not pass QC and dereplication	NCBI	GCF_028208935.1	g__Eggerthella;s__Eggerthella lenta	3428265	0.64	33	183036	99.99	0.22	USA	Americas	USA			2017-10-09	Human	Unspecified
	GCF_028209195.1_ASM2820919v1_genomic	BSD3178071175st1_E11_BSD3178071175_160912	A	Isolate	Did not pass QC and dereplication	NCBI	GCF_028209195.1	g__Eggerthella;s__Eggerthella lenta	3371307	0.64	35	178378	99.99	0	USA	Americas	USA			2016-09-12	Human	Unspecified
	GCF_028616345.1_ASM2861634v1_genomic	DSM 2243_R411	A	Isolate	Did not pass QC and dereplication	NCBI	GCF_028616345.1	g__Eggerthella;s__Eggerthella lenta	3632458	0.64	82	131441	99.99	0.26	Ireland	Europe	Ireland			2020-12-08	Human	Fecal
	GCF_032553335.1_ASM3255333v1_genomic	N3_172_000G1_dasN3_172_000G1_concoct_1	A	MAG	Did not pass QC and dereplication	NCBI	GCF_032553335.1	g__Eggerthella;s__Eggerthella lenta	3349140	0.64	523	10492	99.21	3.9	USA	Americas	USA: Pittsburgh, Magee-Womens Hospital of UPMC			2014	Human	Fecal
	GCF_039031455.1_ASM3903145v1_genomic	RTP31141st1_A1_RTP31141_220114	A	Isolate	Did not pass QC and dereplication	NCBI	GCF_039031455.1	g__Eggerthella;s__Eggerthella lenta	3385164	0.64	56	122523	99.99	1.11	USA	Americas	USA: New York			2022-01-14	Human	Fecal
	GCF_039031935.1_ASM3903193v1_genomic	RTP31141st1_G4_RTP31141_220114	A	Isolate	Did not pass QC and dereplication	NCBI	GCF_039031935.1	g__Eggerthella;s__Eggerthella lenta	3334467	0.64	46	154050	99.97	0.14	USA	Americas	USA: New York			2022-01-14	Human	Fecal
	GCF_039836465.1_ASM3983646v1_genomic	1001095st1_G6_1001095H_141210	A	Isolate	Did not pass QC and dereplication	NCBI	GCF_039836465.1	g__Eggerthella;s__Eggerthella lenta	3142876	0.64	261	21453	99.13	1.59	USA	Americas	USA			2014-12-10	Human	Unspecified
	GCF_902388285.1_UHGG_MGYG-HGUT-02544_genomic		A	Isolate	Did not pass QC and dereplication	NCBI	GCF_902388285.1	g__Eggerthella;s__Eggerthella lenta	3738151	0.64	63	153272	100	0.56	USA	Americas	USA				Human	Unspecified GI tract
	HS101-1A		A	Isolate	Did not pass QC and dereplication	ImmunoMicrobiome		g__Eggerthella;s__Eggerthella lenta	3601938	0.64	4	3545838	80.5	0.55	USA	Americas	USA:San Francisco	USA	Americas	2019-12-20 10:01:00	Human	Fecal	female	22	adult
	HS109-3A		A	Isolate	Did not pass QC and dereplication	ImmunoMicrobiome		g__Eggerthella;s__Eggerthella lenta	7225937	0.52	7	3355614	100	84.04	USA	Americas	USA:San Francisco				Human	Fecal
	HS21-2A		A	Isolate	Did not pass QC and dereplication	ImmunoMicrobiome		g__Eggerthella;s__Eggerthella lenta	3545509	0.64	3	3491452	99.99	0.19	USA	Americas	USA:San Francisco				Human	Fecal
	HS31-1A		A	Isolate	Did not pass QC and dereplication	ImmunoMicrobiome		g__Eggerthella;s__Eggerthella lenta	3610378	0.64	2	3608151	99.99	0.25	USA	Americas	USA:San Francisco	Iran	Asia	2019-11-14 10:51:00	Human	Fecal	female	24	adult
	HS31-2A		A	Isolate	Did not pass QC and dereplication	ImmunoMicrobiome		g__Eggerthella;s__Eggerthella lenta	3602958	0.64	1	3602958	99.99	0.26	USA	Americas	USA:San Francisco	Iran	Asia	2019-11-14 10:51:00	Human	Fecal	female	24	adult
	HS38-3A		A	Isolate	Did not pass QC and dereplication	ImmunoMicrobiome		g__Eggerthella;s__Eggerthella lenta	3390478	0.64	1	3390478	100	0.76	USA	Americas	USA:San Francisco	Australia	Oceania	2019-11-18 09:43:00	Human	Fecal	male	39	adult
	HS55-1A		A	Isolate	Did not pass QC and dereplication	ImmunoMicrobiome		g__Eggerthella;s__Eggerthella lenta	3500581	0.64	5	3429489	100	0.65	USA	Americas	USA:San Francisco	USA	Americas	2019-11-26 09:31:00	Human	Fecal	male	27	adult
	HS63-2A		A	Isolate	Did not pass QC and dereplication	ImmunoMicrobiome		g__Eggerthella;s__Eggerthella lenta	3454776	0.64	2	3409110	100	0.86	USA	Americas	USA:San Francisco	USA	Americas	2019-12-03 10:14:00	Human	Fecal	female	27	adult
	HS69-1A		A	Isolate	Did not pass QC and dereplication	ImmunoMicrobiome		g__Eggerthella;s__Eggerthella lenta	3492248	0.64	2	3461006	100	0.43	USA	Americas	USA:San Francisco	India	Asia	2019-12-06 10:56:00	Human	Fecal	female	42	adult
	HS69-2A		A	Isolate	Did not pass QC and dereplication	ImmunoMicrobiome		g__Eggerthella;s__Eggerthella lenta	3463771	0.64	1	3463771	100	0.23	USA	Americas	USA:San Francisco	India	Asia	2019-12-06 10:56:00	Human	Fecal	female	42	adult
	HS69-3B		A	Isolate	Did not pass QC and dereplication	ImmunoMicrobiome		g__Eggerthella;s__Eggerthella lenta	3463137	0.64	1	3463137	100	0.2	USA	Americas	USA:San Francisco	India	Asia	2019-12-06 10:56:00	Human	Fecal	female	42	adult
	KA34_Eggerthella_lenta_127-05G		A	Isolate	Did not pass QC and dereplication	Sato et al		g__Eggerthella;s__Eggerthella lenta	3551970	0.64	3	2528793	100	0.18	Japan	Asia					Human	Fecal	female	110
	MGYG000010004		A	MAG	Did not pass QC and dereplication	UHGG		g__Eggerthella;s__Eggerthella lenta	2841471	0.65	501	8727	86.53	0.67	Israel	Asia					Human	Unspecified GI tract
	MGYG000011105		A	MAG	Did not pass QC and dereplication	UHGG		g__Eggerthella;s__Eggerthella lenta	3386112	0.64	69	86369	99.94	0.31	USA	Americas					Human	Unspecified GI tract
	MGYG000013360		A	MAG	Did not pass QC and dereplication	UHGG		g__Eggerthella;s__Eggerthella lenta	2544897	0.64	568	5494	80.62	1.73	Austria	Europe					Human	Unspecified GI tract	female	62	adult
	MGYG000017605		A	MAG	Did not pass QC and dereplication	UHGG		g__Eggerthella;s__Eggerthella lenta	2304249	0.65	90	39513	75.78	0.05	Bangladesh	Asia					Human	Unspecified GI tract
	MGYG000018451		A	MAG	Did not pass QC and dereplication	UHGG		g__Eggerthella;s__Eggerthella lenta	2662849	0.65	790	3769	69.57	3.12	United Kingdom	Europe					Human	Unspecified GI tract
	MGYG000019268		A	MAG	Did not pass QC and dereplication	UHGG		g__Eggerthella;s__Eggerthella lenta	3214042	0.64	172	34076	92.16	2.33	Austria	Europe					Human	Unspecified GI tract	male	67	senior
	MGYG000023720		A	MAG	Did not pass QC and dereplication	UHGG		g__Eggerthella;s__Eggerthella lenta	2789985	0.64	1012	3302	74.35	3.17	China	Asia					Human	Unspecified GI tract
	MGYG000024194		A	MAG	Did not pass QC and dereplication	UHGG		g__Eggerthella;s__Eggerthella lenta	2533466	0.64	546	5042	73.6	1.45	USA	Americas					Human	Unspecified GI tract
	MGYG000026086		A	MAG	Did not pass QC and dereplication	UHGG		g__Eggerthella;s__Eggerthella lenta	2068831	0.65	782	2725	49.8	2.65	United Kingdom	Europe					Human	Unspecified GI tract
	MGYG000029131		A	MAG	Did not pass QC and dereplication	UHGG		g__Eggerthella;s__Eggerthella lenta	3103799	0.64	1123	3208	87.12	3.74	USA	Americas					Human	Unspecified GI tract
	MGYG000035455		A	MAG	Did not pass QC and dereplication	UHGG		g__Eggerthella;s__Eggerthella lenta	3073829	0.64	939	4116	87.43	2.69	Russia	Europe					Human	Unspecified GI tract	male	0	newborn
	MGYG000043813		A	MAG	Did not pass QC and dereplication	UHGG		g__Eggerthella;s__Eggerthella lenta	2393880	0.63	1009	2704	63.2	3.4	Sweden	Europe					Human	Unspecified GI tract	female	0	newborn
	MGYG000045962		A	MAG	Did not pass QC and dereplication	UHGG		g__Eggerthella;s__Eggerthella lenta	3127585	0.64	46	110884	98.89	0.09	USA	Americas					Human	Unspecified GI tract
	MGYG000048913		A	MAG	Did not pass QC and dereplication	UHGG		g__Eggerthella;s__Eggerthella lenta	2076319	0.63	621	3754	56.37	2.72	Sweden	Europe					Human	Unspecified GI tract	male	1	child
	MGYG000048997		A	MAG	Did not pass QC and dereplication	UHGG		g__Eggerthella;s__Eggerthella lenta	2824292	0.63	674	4956	73.02	5.11	Russia	Europe					Human	Unspecified GI tract	male	1	child
	MGYG000049109		A	MAG	Did not pass QC and dereplication	UHGG		g__Eggerthella;s__Eggerthella lenta	2383810	0.64	467	5784	73.04	1.06	Russia	Europe					Human	Unspecified GI tract	male	0	newborn
	MGYG000049733		A	MAG	Did not pass QC and dereplication	UHGG		g__Eggerthella;s__Eggerthella lenta	2314650	0.65	757	3302	69.2	2.74	Canada	Americas					Human	Unspecified GI tract
	MGYG000056793		A	MAG	Did not pass QC and dereplication	UHGG		g__Eggerthella;s__Eggerthella lenta	3006399	0.64	211	23559	96.94	0.49	USA	Americas					Human	Unspecified GI tract
	MGYG000061200		A	MAG	Did not pass QC and dereplication	UHGG		g__Eggerthella;s__Eggerthella lenta	2477004	0.64	110	32756	78.39	0.64	Bangladesh	Asia					Human	Unspecified GI tract
	MGYG000061684		A	MAG	Did not pass QC and dereplication	UHGG		g__Eggerthella;s__Eggerthella lenta	3211136	0.64	367	13629	94.62	0.89	Fiji	Oceania					Human	Unspecified GI tract
	MGYG000068410		A	MAG	Did not pass QC and dereplication	UHGG		g__Eggerthella;s__Eggerthella lenta	2169821	0.65	521	4490	68.4	1.44	USA	Americas					Human	Unspecified GI tract
	MGYG000068665		A	MAG	Did not pass QC and dereplication	UHGG		g__Eggerthella;s__Eggerthella lenta	1800459	0.63	596	3255	52.17	0.98	Russia	Europe					Human	Unspecified GI tract	male	1	child
	MGYG000070812		A	MAG	Did not pass QC and dereplication	UHGG		g__Eggerthella;s__Eggerthella lenta	3411878	0.64	50	111061	99.86	2.14	USA	Americas					Human	Unspecified GI tract
	MGYG000075041		A	MAG	Did not pass QC and dereplication	UHGG		g__Eggerthella;s__Eggerthella lenta	3370128	0.64	194	29840	90.78	1.31	Russia	Europe					Human	Unspecified GI tract	male	0	newborn
	MGYG000076073		A	MAG	Did not pass QC and dereplication	UHGG		g__Eggerthella;s__Eggerthella lenta	2640881	0.64	554	5740	82.43	2.01	Germany	Europe					Human	Unspecified GI tract
	MGYG000079437		A	MAG	Did not pass QC and dereplication	UHGG		g__Eggerthella;s__Eggerthella lenta	1520808	0.64	530	3035	42.5	0.27	China	Asia					Human	Unspecified GI tract
	MGYG000080770		A	MAG	Did not pass QC and dereplication	UHGG		g__Eggerthella;s__Eggerthella lenta	1951911	0.64	449	4682	62.46	0.66	USA	Americas					Human	Unspecified GI tract
	MGYG000081551		A	Isolate	Did not pass QC and dereplication	UHGG		g__Eggerthella;s__Eggerthella lenta	3596161	0.64	74	100510	99.99	0.26	France	Europe					Human	Unspecified GI tract
	MGYG000092785		A	MAG	Did not pass QC and dereplication	UHGG		g__Eggerthella;s__Eggerthella lenta	2009618	0.64	520	4153	64.77	0.93	USA	Americas					Human	Unspecified GI tract
	MGYG000093481		A	MAG	Did not pass QC and dereplication	UHGG		g__Eggerthella;s__Eggerthella lenta	2488483	0.64	386	7888	65.91	0.59	USA	Americas					Human	Unspecified GI tract
	MGYG000098812		A	MAG	Did not pass QC and dereplication	UHGG		g__Eggerthella;s__Eggerthella lenta	2049634	0.64	405	5718	69.58	1.95	USA	Americas					Human	Unspecified GI tract
	MGYG000101291		A	Isolate	Did not pass QC and dereplication	UHGG		g__Eggerthella;s__Eggerthella lenta	3596285	0.64	68	130832	99.99	0.26	France	Europe					Human	Unspecified GI tract
	MGYG000105848		A	MAG	Did not pass QC and dereplication	UHGG		g__Eggerthella;s__Eggerthella lenta	2316764	0.63	612	4265	64.6	1.9	China	Asia					Human	Unspecified GI tract
	MGYG000108538		A	MAG	Did not pass QC and dereplication	UHGG		g__Eggerthella;s__Eggerthella lenta	3110817	0.65	132	39309	97.7	0.21	Fiji	Oceania					Human	Unspecified GI tract
	MGYG000111222		A	MAG	Did not pass QC and dereplication	UHGG		g__Eggerthella;s__Eggerthella lenta	1846481	0.66	654	2913	57.1	0.54	China	Asia					Human	Unspecified GI tract
	MGYG000112013		A	Isolate	Did not pass QC and dereplication	UHGG		g__Eggerthella;s__Eggerthella lenta	3738413	0.64	66	136390	100	0.56	USA	Americas					Human	Unspecified GI tract
	MGYG000113790		A	MAG	Did not pass QC and dereplication	UHGG		g__Eggerthella;s__Eggerthella lenta	1972919	0.63	472	4482	62.63	0.02	Russia	Europe					Human	Unspecified GI tract	male	1	child
	MGYG000117626		A	MAG	Did not pass QC and dereplication	UHGG		g__Eggerthella;s__Eggerthella lenta	2900493	0.64	423	8254	83.46	1.01	Russia	Europe					Human	Unspecified GI tract	male	1	child
	MGYG000119357		A	MAG	Did not pass QC and dereplication	UHGG		g__Eggerthella;s__Eggerthella lenta	2726590	0.64	491	6530	78.03	4.42	Russia	Europe					Human	Unspecified GI tract	female	1	child
	MGYG000122058		A	MAG	Did not pass QC and dereplication	UHGG		g__Eggerthella;s__Eggerthella lenta	2520552	0.63	503	5566	81.9	0.19	China	Asia					Human	Unspecified GI tract
	MGYG000123214		A	MAG	Did not pass QC and dereplication	UHGG		g__Eggerthella;s__Eggerthella lenta	3266873	0.64	170	28358	99.15	0.8	USA	Americas					Human	Unspecified GI tract
	MGYG000125629		A	MAG	Did not pass QC and dereplication	UHGG		g__Eggerthella;s__Eggerthella lenta	3061686	0.64	394	10296	87.09	4.91	Russia	Europe					Human	Unspecified GI tract	female	1	child
	MGYG000125678		A	MAG	Did not pass QC and dereplication	UHGG		g__Eggerthella;s__Eggerthella lenta	2486041	0.65	444	6691	72.16	2.24	USA	Americas					Human	Unspecified GI tract
	MGYG000128980		A	MAG	Did not pass QC and dereplication	UHGG		g__Eggerthella;s__Eggerthella lenta	2905011	0.64	615	6000	82.18	4.04	Germany	Europe					Human	Unspecified GI tract
	MGYG000131354		A	MAG	Did not pass QC and dereplication	UHGG		g__Eggerthella;s__Eggerthella lenta	2314044	0.64	516	4947	76.63	4.09	USA	Americas					Human	Unspecified GI tract
	MGYG000132202		A	MAG	Did not pass QC and dereplication	UHGG		g__Eggerthella;s__Eggerthella lenta	1682603	0.63	528	3387	44.94	0.68	Sweden	Europe					Human	Unspecified GI tract	female		adult
	MGYG000132596		A	MAG	Did not pass QC and dereplication	UHGG		g__Eggerthella;s__Eggerthella lenta	1975608	0.64	575	3867	60.8	1.95	Germany	Europe					Human	Unspecified GI tract
	MGYG000132897		A	MAG	Did not pass QC and dereplication	UHGG		g__Eggerthella;s__Eggerthella lenta	2273372	0.63	1051	2321	58.92	1.27	Estonia	Europe					Human	Unspecified GI tract	female	1	child
	MGYG000134800		A	MAG	Did not pass QC and dereplication	UHGG		g__Eggerthella;s__Eggerthella lenta	2588294	0.64	397	7949	79.02	0.65	Austria	Europe					Human	Unspecified GI tract	female	68	senior
	MGYG000134980		A	MAG	Did not pass QC and dereplication	UHGG		g__Eggerthella;s__Eggerthella lenta	3073979	0.64	962	4023	81.2	0.93	Fiji	Oceania					Human	Unspecified GI tract
	MGYG000142809		A	MAG	Did not pass QC and dereplication	UHGG		g__Eggerthella;s__Eggerthella lenta	1854644	0.63	654	2943	54.9	1.26	Russia	Europe					Human	Unspecified GI tract	male	0	newborn
	MGYG000144167		A	MAG	Did not pass QC and dereplication	UHGG		g__Eggerthella;s__Eggerthella lenta	1947245	0.62	472	4961	54.41	2.87	China	Asia					Human	Unspecified GI tract
	MGYG000145551		A	MAG	Did not pass QC and dereplication	UHGG		g__Eggerthella;s__Eggerthella lenta	2588117	0.64	488	6895	73.78	2.15	USA	Americas					Human	Unspecified GI tract
	MGYG000146830		A	MAG	Did not pass QC and dereplication	UHGG		g__Eggerthella;s__Eggerthella lenta	2242458	0.65	1005	2473	62.77	2.33	Russia	Europe					Human	Unspecified GI tract	male	1	child
	MGYG000154873		A	MAG	Did not pass QC and dereplication	UHGG		g__Eggerthella;s__Eggerthella lenta	1993974	0.63	436	4846	55.73	1.24	China	Asia					Human	Unspecified GI tract
	MGYG000158615		A	MAG	Did not pass QC and dereplication	UHGG		g__Eggerthella;s__Eggerthella lenta	3309577	0.63	618	6276	86.51	3.67	Russia	Europe					Human	Unspecified GI tract	male	0	newborn
	MGYG000161525		A	MAG	Did not pass QC and dereplication	UHGG		g__Eggerthella;s__Eggerthella lenta	2602363	0.64	1047	2785	66.1	2.94	Sweden	Europe					Human	Unspecified GI tract	female	71	senior
	MGYG000165376		A	MAG	Did not pass QC and dereplication	UHGG		g__Eggerthella;s__Eggerthella lenta	2937074	0.64	879	3954	79.49	0.89	Russia	Europe					Human	Unspecified GI tract	male	0	newborn
	MGYG000167095		A	MAG	Did not pass QC and dereplication	UHGG		g__Eggerthella;s__Eggerthella lenta	2658565	0.64	399	7765	79.47	1.35	Fiji	Oceania					Human	Unspecified GI tract
	MGYG000168312		A	MAG	Did not pass QC and dereplication	UHGG		g__Eggerthella;s__Eggerthella lenta	2366125	0.63	419	6683	68.65	0.45	USA	Americas					Human	Unspecified GI tract
	MGYG000178635		A	MAG	Did not pass QC and dereplication	UHGG		g__Eggerthella;s__Eggerthella lenta	2782535	0.63	949	3576	74.98	4.38	Sweden	Europe					Human	Unspecified GI tract	male	1	child
	MGYG000183211		A	MAG	Did not pass QC and dereplication	UHGG		g__Eggerthella;s__Eggerthella lenta	2126894	0.64	371	6415	68.98	0.63	Austria	Europe					Human	Unspecified GI tract	female	62	adult
	MGYG000184535		A	MAG	Did not pass QC and dereplication	UHGG		g__Eggerthella;s__Eggerthella lenta	2192872	0.64	69	54817	61.11	0.43	Austria	Europe					Human	Unspecified GI tract	male	67	senior
	MGYG000190720		A	MAG	Did not pass QC and dereplication	UHGG		g__Eggerthella;s__Eggerthella lenta	2692303	0.64	730	4179	81.79	4.88	Russia	Europe					Human	Unspecified GI tract	male	0	newborn
	MGYG000190921		A	MAG	Did not pass QC and dereplication	UHGG		g__Eggerthella;s__Eggerthella lenta	2082289	0.64	638	3571	60.35	0.16	USA	Americas					Human	Unspecified GI tract
	MGYG000194754		A	MAG	Did not pass QC and dereplication	UHGG		g__Eggerthella;s__Eggerthella lenta	2422063	0.64	520	5062	69.34	3.56	Russia	Europe					Human	Unspecified GI tract	male	1	child
	MGYG000202935		A	MAG	Did not pass QC and dereplication	UHGG		g__Eggerthella;s__Eggerthella lenta	1921924	0.64	633	3156	61.7	0.75	China	Asia					Human	Unspecified GI tract
	MGYG000206732		A	MAG	Did not pass QC and dereplication	UHGG		g__Eggerthella;s__Eggerthella lenta	2147593	0.64	458	5172	69.34	0.11	USA	Americas					Human	Unspecified GI tract
	MGYG000211008		A	MAG	Did not pass QC and dereplication	UHGG		g__Eggerthella;s__Eggerthella lenta	2269235	0.63	554	4907	68.76	1.9	Sweden	Europe					Human	Unspecified GI tract		0	newborn
	MGYG000219558		A	MAG	Did not pass QC and dereplication	UHGG		g__Eggerthella;s__Eggerthella lenta	2487907	0.64	570	4717	74.19	3.39	Russia	Europe					Human	Unspecified GI tract	male	0	newborn
	MGYG000223198		A	MAG	Did not pass QC and dereplication	UHGG		g__Eggerthella;s__Eggerthella lenta	2690788	0.64	411	7998	80.54	1.25	Russia	Europe					Human	Unspecified GI tract	male	1	child
	MGYG000230611		A	MAG	Did not pass QC and dereplication	UHGG		g__Eggerthella;s__Eggerthella lenta	1689837	0.63	338	5244	44.79	1.17	China	Asia					Human	Unspecified GI tract
	MGYG000233847		A	MAG	Did not pass QC and dereplication	UHGG		g__Eggerthella;s__Eggerthella lenta	1795295	0.63	345	5523	54.88	0.35	Russia	Europe					Human	Unspecified GI tract	male	1	child
	MGYG000236255		A	MAG	Did not pass QC and dereplication	UHGG		g__Eggerthella;s__Eggerthella lenta	2889639	0.64	410	9631	94.02	0.28	China	Asia					Human	Unspecified GI tract
	MGYG000236547		A	MAG	Did not pass QC and dereplication	UHGG		g__Eggerthella;s__Eggerthella lenta	3004279	0.65	394	10154	91.98	0.1	China	Asia					Human	Unspecified GI tract
	MGYG000238261		A	MAG	Did not pass QC and dereplication	UHGG		g__Eggerthella;s__Eggerthella lenta	2110185	0.64	483	4873	66.39	1.37	China	Asia					Human	Unspecified GI tract
	MGYG000238725		A	MAG	Did not pass QC and dereplication	UHGG		g__Eggerthella;s__Eggerthella lenta	3294924	0.64	280	17868	95.03	0.12	Russia	Europe					Human	Unspecified GI tract	male	0	newborn
	MGYG000241627		A	Isolate	Did not pass QC and dereplication	UHGG		g__Eggerthella;s__Eggerthella lenta	3596141	0.64	69	130832	100	0.23	France	Europe					Human	Unspecified GI tract
	MGYG000245046		A	MAG	Did not pass QC and dereplication	UHGG		g__Eggerthella;s__Eggerthella lenta	2753392	0.64	579	5997	82.21	0.24	China	Asia					Human	Unspecified GI tract
	MGYG000247402		A	MAG	Did not pass QC and dereplication	UHGG		g__Eggerthella;s__Eggerthella lenta	2318628	0.64	497	5345	64.24	1.84	Russia	Europe					Human	Unspecified GI tract	male	0	newborn
	MGYG000247580		A	MAG	Did not pass QC and dereplication	UHGG		g__Eggerthella;s__Eggerthella lenta	2151396	0.64	659	3514	59.93	1.6	Russia	Europe					Human	Unspecified GI tract	male	1	child
	MGYG000252239		A	MAG	Did not pass QC and dereplication	UHGG		g__Eggerthella;s__Eggerthella lenta	2142995	0.64	455	5152	60.98	0.06	USA	Americas					Human	Unspecified GI tract
	MGYG000252981		A	MAG	Did not pass QC and dereplication	UHGG		g__Eggerthella;s__Eggerthella lenta	2423683	0.65	503	5570	65.94	1.35	USA	Americas					Human	Unspecified GI tract
	MGYG000254017		A	MAG	Did not pass QC and dereplication	UHGG		g__Eggerthella;s__Eggerthella lenta	3389142	0.64	191	27014	99.93	2.1	Austria	Europe					Human	Unspecified GI tract	male	71	senior
	MGYG000254592		A	MAG	Did not pass QC and dereplication	UHGG		g__Eggerthella;s__Eggerthella lenta	2650783	0.64	604	5345	81.37	2.12	Russia	Europe					Human	Unspecified GI tract	male	0	newborn
	MGYG000259001		A	MAG	Did not pass QC and dereplication	UHGG		g__Eggerthella;s__Eggerthella lenta	2509501	0.65	484	5821	69.75	3.4	USA	Americas					Human	Unspecified GI tract
	MGYG000259614		A	MAG	Did not pass QC and dereplication	UHGG		g__Eggerthella;s__Eggerthella lenta	1897524	0.63	394	5475	51.88	1.1	Denmark	Europe					Human	Unspecified GI tract		0	newborn
	MGYG000272384		A	MAG	Did not pass QC and dereplication	UHGG		g__Eggerthella;s__Eggerthella lenta	2537945	0.64	72	55199	74.58	0.14	USA	Americas					Human	Unspecified GI tract
	MGYG000272513		A	MAG	Did not pass QC and dereplication	UHGG		g__Eggerthella;s__Eggerthella lenta	3381553	0.64	186	30211	99.99	0.59	Austria	Europe					Human	Unspecified GI tract	male	71	senior
	MGYG000277912		A	MAG	Did not pass QC and dereplication	UHGG		g__Eggerthella;s__Eggerthella lenta	2489434	0.64	613	4782	77.97	0.24	USA	Americas					Human	Unspecified GI tract
	MGYG000278548		A	MAG	Did not pass QC and dereplication	UHGG		g__Eggerthella;s__Eggerthella lenta	2370925	0.64	464	5718	71.46	1.17	China	Asia					Human	Unspecified GI tract
	MGYG000279483		A	MAG	Did not pass QC and dereplication	UHGG		g__Eggerthella;s__Eggerthella lenta	1907266	0.65	1036	1897	49.59	1.41	Peru	Americas					Human	Unspecified GI tract
	MGYG000280838		A	MAG	Did not pass QC and dereplication	UHGG		g__Eggerthella;s__Eggerthella lenta	2017707	0.65	281	9424	63.9	2.78	USA	Americas					Human	Unspecified GI tract
	MGYG000280958		A	MAG	Did not pass QC and dereplication	UHGG		g__Eggerthella;s__Eggerthella lenta	3022281	0.64	433	9286	90.76	0.42	Russia	Europe					Human	Unspecified GI tract	male	0	newborn
	MGYG000286071		A	MAG	Did not pass QC and dereplication	UHGG		g__Eggerthella;s__Eggerthella lenta	3013541	0.64	347	11556	96.37	0.2	Austria	Europe					Human	Unspecified GI tract	female	68	senior
	OP28wC17		A	Isolate	Did not pass QC and dereplication	Harris Wang lab		g__Eggerthella;s__Eggerthella lenta	3683651	0.64	5	2865862	99.99	0.68	USA	Americas					Human				adult
	GCA_948999785.1_MGBC139605_genomic		Ambiguous	MAG	Did not pass QC and dereplication	NCBI	GCA_948999785.1	g__Eggerthella;s__Eggerthella lenta	2752114	0.64	961	3480	75.68	3.28	USA	Americas	USA				Mouse	Cecal
	MGYG000008753		Ambiguous	MAG	Did not pass QC and dereplication	UHGG		g__Eggerthella;s__Eggerthella lenta	2261759	0.62	793	3447	63.87	4.77	China	Asia					Human	Unspecified GI tract
	MGYG000038188		Ambiguous	MAG	Did not pass QC and dereplication	UHGG		g__Eggerthella;s__Eggerthella lenta	1584920	0.64	447	3628	51.3	0.03	China	Asia					Human	Unspecified GI tract
	MGYG000050872		Ambiguous	MAG	Did not pass QC and dereplication	UHGG		g__Eggerthella;s__Eggerthella lenta	1899590	0.64	147	19703	58.09	0.19	USA	Americas					Human	Unspecified GI tract
	MGYG000095118		Ambiguous	MAG	Did not pass QC and dereplication	UHGG		g__Eggerthella;s__Eggerthella lenta	1781967	0.64	369	5331	52.57	0.37	USA	Americas					Human	Unspecified GI tract
	MGYG000096665		Ambiguous	MAG	Did not pass QC and dereplication	UHGG		g__Eggerthella;s__Eggerthella lenta	1965913	0.63	508	4381	52.46	0.54	China	Asia					Human	Unspecified GI tract
	MGYG000104907		Ambiguous	MAG	Did not pass QC and dereplication	UHGG		g__Eggerthella;s__Eggerthella lenta	1470842	0.66	560	2667	46.54	0.16	China	Asia					Human	Unspecified GI tract
	MGYG000235774		Ambiguous	MAG	Did not pass QC and dereplication	UHGG		g__Eggerthella;s__Eggerthella lenta	2727731	0.65	622	5400	81.73	1.66	Finland	Europe					Human	Unspecified GI tract
	MGYG000243940		Ambiguous	MAG	Did not pass QC and dereplication	UHGG		g__Eggerthella;s__Eggerthella lenta	1594533	0.65	422	3872	49.66	0.01	USA	Americas					Human	Unspecified GI tract
	MGYG000257174		Ambiguous	MAG	Did not pass QC and dereplication	UHGG		g__Eggerthella;s__Eggerthella lenta	2003716	0.65	431	5270	59.42	2.01	USA	Americas					Human	Unspecified GI tract
	GCA_022136145.1_NA_genomic	DFI.6.45	B	Isolate	Did not pass QC and dereplication	NCBI	GCA_022136145.1	g__Eggerthella;s__Eggerthella lenta	3445098	0.64	37	207317	100	0.36	USA	Americas	USA:Chicago				Human	Fecal
	GCA_027697245.1_ASM2769724v1_genomic	CF01-2NS	B	Isolate	Did not pass QC and dereplication	NCBI	GCA_027697245.1	g__Eggerthella;s__Eggerthella lenta	3282719	0.64	438	14320	85.52	2.18	China	Asia	China: Shenzhen			2014-02-01	Human	Fecal
	GCA_032481035.1_ASM3248103v1_genomic	N5_232_000G1_dasN5_232_000G1_maxbin2.maxbin.017	B	MAG	Did not pass QC and dereplication	NCBI	GCA_032481035.1	g__Eggerthella;s__Eggerthella lenta	3311623	0.65	372	14849	97.34	0.4	USA	Americas	USA: Pittsburgh, Magee-Womens Hospital of UPMC			2015	Human	Fecal
	GCA_036304665.1_ASM3630466v1_genomic	DOME_MAG_10580	B	MAG	Did not pass QC and dereplication	NCBI	GCA_036304665.1	g__Eggerthella;s__Eggerthella lenta	2845725	0.64	1001	3480	81.24	2.2	USA	Americas	USA: Marshfield, WI				Human	Fecal
	GCA_934661185.1_ERR7738562_bin.138_genomic		B	MAG	Did not pass QC and dereplication	NCBI	GCA_934661185.1	g__Eggerthella;s__Eggerthella lenta	2059020	0.65	589	3858	59.99	3.09	USA	Americas	USA			2017	Human	Fecal
	GCF_000185625.1_ASM18562v1_genomic	1_3_56FAA	B	Isolate	Did not pass QC and dereplication	NCBI	GCF_000185625.1	g__Eggerthella;s__Eggerthella lenta	3453272	0.64	28	1166492	99.77	0.44			not determined				Human	Fecal
	GCF_000191845.1_ASM19184v1_genomic	HGA1	B	Isolate	Did not pass QC and dereplication	NCBI	GCF_000191845.1	g__Eggerthella;s__Eggerthella lenta	3362931	0.64	42	218686	100	0.56			not determined				Human	Fecal
	GCF_003339935.1_ASM333993v1_genomic	MR1 #12	B	Isolate	Did not pass QC and dereplication	NCBI	GCF_003339935.1	g__Eggerthella;s__Eggerthella lenta	3526511	0.64	51	116345	100	0.42	USA	Americas	USA: Los Angeles, California			2014	Human	Fecal
	GCF_003340125.1_ASM334012v1_genomic	A2	B	Isolate	Did not pass QC and dereplication	NCBI	GCF_003340125.1	g__Eggerthella;s__Eggerthella lenta	3483214	0.64	33	224774	99.96	0.43	USA	Americas	USA: Cambridge, Massachusetts			2016	Human	Fecal
	GCF_003340145.1_ASM334014v1_genomic	AB8 #2	B	Isolate	Did not pass QC and dereplication	NCBI	GCF_003340145.1	g__Eggerthella;s__Eggerthella lenta	3343725	0.64	54	167787	99.99	0.04	Canada	Americas	Canada: Guelph, Ontario			2014	Human	Fecal
	GCF_003340195.1_ASM334019v1_genomic	22C	B	Isolate	Did not pass QC and dereplication	NCBI	GCF_003340195.1	g__Eggerthella;s__Eggerthella lenta	3360196	0.64	47	184654	100	0.34	USA	Americas	USA: Cambridge, Massachusetts			2013	Human	Fecal
	GCF_003340235.1_ASM334023v1_genomic	19C	B	Isolate	Did not pass QC and dereplication	NCBI	GCF_003340235.1	g__Eggerthella;s__Eggerthella lenta	3361018	0.64	49	162903	100	0.36	USA	Americas	USA: Cambridge, Massachusetts			2013	Human	Fecal
	GCF_009755115.1_ASM975511v1_genomic	MRI-F 36	B	Isolate	Did not pass QC and dereplication	NCBI	GCF_009755115.1	g__Eggerthella;s__Eggerthella lenta	3299594	0.64	52	129153	100	0.06	Germany	Europe	Germany: Karlsruhe			2012	Human	Fecal
	GCF_009755125.1_ASM975512v1_genomic	MRI-F 37	B	Isolate	Did not pass QC and dereplication	NCBI	GCF_009755125.1	g__Eggerthella;s__Eggerthella lenta	3296275	0.64	54	98732	99.99	0.08	Germany	Europe	Germany: Karlsruhe			2012	Human	Fecal
	GCF_009755215.1_ASM975521v1_genomic	ResAG-49	B	Isolate	Did not pass QC and dereplication	NCBI	GCF_009755215.1	g__Eggerthella;s__Eggerthella lenta	3401533	0.64	73	104054	99.98	0.13	Germany	Europe	Germany: Karlsruhe			2016-07-25	Human	Fecal
	GCF_009875575.1_ASM987557v1_genomic	BIOML-A4	B	Isolate	Did not pass QC and dereplication	NCBI	GCF_009875575.1	g__Eggerthella;s__Eggerthella lenta	3465935	0.64	40	283754	99.99	0.62	USA	Americas	USA:Boston			2016-02-19	Human	Fecal
	GCF_015547345.1_ASM1554734v1_genomic	1001095IJ_161003_H5	B	Isolate	Did not pass QC and dereplication	NCBI	GCF_015547345.1	g__Eggerthella;s__Eggerthella lenta	3392682	0.64	19	524841	100	0.25	USA	Americas	USA			2016-10-03	Human	Fecal
	GCF_015668575.1_ASM1566857v1_genomic	J1100102_180507_B8	B	Isolate	Did not pass QC and dereplication	NCBI	GCF_015668575.1	g__Eggerthella;s__Eggerthella lenta	3346104	0.64	72	79835	99.99	0.34	USA	Americas	USA			2018-05-07	Human	Fecal
	GCF_015669125.1_ASM1566912v1_genomic	J1100102_180507_G10	B	Isolate	Did not pass QC and dereplication	NCBI	GCF_015669125.1	g__Eggerthella;s__Eggerthella lenta	3387189	0.64	83	73604	100	0.38	USA	Americas	USA			2018-05-07	Human	Fecal
	GCF_019052535.1_ASM1905253v1_genomic	MSK.15.5	B	Isolate	Did not pass QC and dereplication	NCBI	GCF_019052535.1	g__Eggerthella;s__Eggerthella lenta	3298928	0.64	45	190975	99.99	0.2	USA	Americas	USA:New York				Human	Fecal
	GCF_019130955.1_ASM1913095v1_genomic	MSK.15.90	B	Isolate	Did not pass QC and dereplication	NCBI	GCF_019130955.1	g__Eggerthella;s__Eggerthella lenta	3340357	0.64	43	190975	99.99	0.21	USA	Americas	USA:New York				Human	Fecal
	GCF_019131175.1_ASM1913117v1_genomic	MSK.15.110	B	Isolate	Did not pass QC and dereplication	NCBI	GCF_019131175.1	g__Eggerthella;s__Eggerthella lenta	3345726	0.64	44	190975	99.99	0.21	USA	Americas	USA:New York				Human	Fecal
	GCF_019131315.1_ASM1913131v1_genomic	MSK.15.123	B	Isolate	Did not pass QC and dereplication	NCBI	GCF_019131315.1	g__Eggerthella;s__Eggerthella lenta	3345771	0.64	44	190972	99.99	0.21	USA	Americas	USA:New York				Human	Fecal
	GCF_020557775.1_ASM2055777v1_genomic	DFI.7.11	B	Isolate	Did not pass QC and dereplication	NCBI	GCF_020557775.1	g__Eggerthella;s__Eggerthella lenta	3338818	0.64	78	301917	99.99	0.06	USA	Americas	USA:Chicago				Human	Fecal
	GCF_020561205.1_ASM2056120v1_genomic	DFI.2.80	B	Isolate	Did not pass QC and dereplication	NCBI	GCF_020561205.1	g__Eggerthella;s__Eggerthella lenta	3327340	0.64	103	151739	99.98	0.05	USA	Americas	USA:Chicago				Human	Fecal
	GCF_022845935.1_ASM2284593v1_genomic	CE91-St33	B	Isolate	Did not pass QC and dereplication	NCBI	GCF_022845935.1	g__Eggerthella;s__Eggerthella lenta	3378174	0.64	1	3378174	99.99	0.16	Japan	Asia	Japan			2018-11-01	Human	Fecal
	GCF_028208705.1_ASM2820870v1_genomic	BSD3178071175st3_D12_BSD3178071175_160912	B	Isolate	Did not pass QC and dereplication	NCBI	GCF_028208705.1	g__Eggerthella;s__Eggerthella lenta	3381861	0.64	37	266418	100	0.42	USA	Americas	USA			2016-09-12	Human	Unspecified
	GCF_028208755.1_ASM2820875v1_genomic	J1100102st2_H1_J1100102_180507	B	Isolate	Did not pass QC and dereplication	NCBI	GCF_028208755.1	g__Eggerthella;s__Eggerthella lenta	3384963	0.64	40	211502	100	0.41	USA	Americas	USA			2018-05-07	Human	Unspecified
	GCF_028208845.1_ASM2820884v1_genomic	J1100102st2_F6_J1100102_180507	B	Isolate	Did not pass QC and dereplication	NCBI	GCF_028208845.1	g__Eggerthella;s__Eggerthella lenta	3381665	0.64	34	207336	100	0.41	USA	Americas	USA			2018-05-07	Human	Unspecified
	GCF_028208965.1_ASM2820896v1_genomic	J1101653st1_A1_J1101653_170612	B	Isolate	Did not pass QC and dereplication	NCBI	GCF_028208965.1	g__Eggerthella;s__Eggerthella lenta	3305692	0.64	85	58419	100	0.49	USA	Americas	USA			2017-06-12	Human	Unspecified
	GCF_028209015.1_ASM2820901v1_genomic	BSD3178071175st3_G12_BSD3178071175_160912	B	Isolate	Did not pass QC and dereplication	NCBI	GCF_028209015.1	g__Eggerthella;s__Eggerthella lenta	3457916	0.63	94	285976	100	0.9	USA	Americas	USA			2016-09-12	Human	Unspecified
	GCF_028209075.1_ASM2820907v1_genomic	BSD3178071175st3_F12_BSD3178071175_160912	B	Isolate	Did not pass QC and dereplication	NCBI	GCF_028209075.1	g__Eggerthella;s__Eggerthella lenta	3370540	0.64	41	207192	100	0.43	USA	Americas	USA			2016-09-12	Human	Unspecified
	GCF_028209245.1_ASM2820924v1_genomic	BSD2780120875st1_A10_BSD2780120875_150330	B	Isolate	Did not pass QC and dereplication	NCBI	GCF_028209245.1	g__Eggerthella;s__Eggerthella lenta	3525268	0.64	14	613436	100	0.43	USA	Americas	USA			2015-03-30	Human	Unspecified
	GCF_028209285.1_ASM2820928v1_genomic	1001287st1_C11_1001287H_170206	B	Isolate	Did not pass QC and dereplication	NCBI	GCF_028209285.1	g__Eggerthella;s__Eggerthella lenta	3423005	0.64	26	274375	100	0.34	USA	Americas	USA			2017-02-06	Human	Unspecified
	GCF_028209315.1_ASM2820931v1_genomic	BSD2780120874st1_C9_BSD2780120874_150323	B	Isolate	Did not pass QC and dereplication	NCBI	GCF_028209315.1	g__Eggerthella;s__Eggerthella lenta	3300630	0.64	39	216592	99.99	0.07	USA	Americas	USA			2015-03-23	Human	Unspecified
	GCF_032473335.1_ASM3247333v1_genomic	N4_170_000G1_dasN4_170_000G1_concoct_16	B	MAG	Did not pass QC and dereplication	NCBI	GCF_032473335.1	g__Eggerthella;s__Eggerthella lenta	3380350	0.64	551	10329	95.98	1.57	USA	Americas	USA: Pittsburgh, Magee-Womens Hospital of UPMC			2014	Human	Fecal
	GCF_039752515.1_ASM3975251v1_genomic	RTP31083st1_C2_RTP31083_211112	B	Isolate	Did not pass QC and dereplication	NCBI	GCF_039752515.1	g__Eggerthella;s__Eggerthella lenta	3393436	0.64	54	127099	99.99	0.17	USA	Americas	USA: New York			2021-11-12	Human	Fecal
	GCF_039752575.1_ASM3975257v1_genomic	RTP31083st1_B11_RTP31083_211112	B	Isolate	Did not pass QC and dereplication	NCBI	GCF_039752575.1	g__Eggerthella;s__Eggerthella lenta	3409054	0.64	39	157992	99.98	0.21	USA	Americas	USA: New York			2021-11-12	Human	Fecal
	HS102-2A		B	Isolate	Did not pass QC and dereplication	ImmunoMicrobiome		g__Eggerthella;s__Eggerthella lenta	3347743	0.64	1	3347743	99.99	0.3	USA	Americas	USA:San Francisco	USA	Americas	2019-12-20 09:15:00	Human	Fecal	female	27	adult
	HS103-1A		B	Isolate	Did not pass QC and dereplication	ImmunoMicrobiome		g__Eggerthella;s__Eggerthella lenta	6930927	0.52	9	3291783	100	85.02	USA	Americas	USA:San Francisco	Australia	Oceania	2019-12-20 10:16:00	Human	Fecal	female	33	adult
	HS110-2A		B	Isolate	Did not pass QC and dereplication	ImmunoMicrobiome		g__Eggerthella;s__Eggerthella lenta	3382302	0.64	3	3329256	100	0.04	USA	Americas	USA:San Francisco	USA	Americas	2020-01-17 18:22:00	Human	Fecal	male	31	adult
	HS15-2A		B	Isolate	Did not pass QC and dereplication	ImmunoMicrobiome		g__Eggerthella;s__Eggerthella lenta	3351354	0.64	3	3345286	99.98	0.16	USA	Americas	USA:San Francisco	China	Asia	2019-10-29 13:45:00	Human	Fecal	female	27	adult
	HS47-1A		B	Isolate	Did not pass QC and dereplication	ImmunoMicrobiome		g__Eggerthella;s__Eggerthella lenta	3498352	0.64	18	1013520	99.99	0.37	USA	Americas	USA:San Francisco	France	Europe	2020-04-11 12:39:00	Human	Fecal	male	34	adult
	HS47-2A		B	Isolate	Did not pass QC and dereplication	ImmunoMicrobiome		g__Eggerthella;s__Eggerthella lenta	3352777	0.64	10	865970	99.99	0.26	USA	Americas	USA:San Francisco	France	Europe	2020-04-11 12:39:00	Human	Fecal	male	34	adult
	HS47-4A		B	Isolate	Did not pass QC and dereplication	ImmunoMicrobiome		g__Eggerthella;s__Eggerthella lenta	3505097	0.64	3	3495592	99.99	0.44	USA	Americas	USA:San Francisco	France	Europe	2020-04-11 12:39:00	Human	Fecal	male	34	adult
	HS66-2A		B	Isolate	Did not pass QC and dereplication	ImmunoMicrobiome		g__Eggerthella;s__Eggerthella lenta	3343840	0.64	2	3340290	99.99	0.25	USA	Americas	USA:San Francisco	Peru	Americas	2019-12-13 19:41:00	Human	Fecal	female	27	adult
	HS76-3A		B	Isolate	Did not pass QC and dereplication	ImmunoMicrobiome		g__Eggerthella;s__Eggerthella lenta	3456001	0.64	2	3410328	100	0.23	USA	Americas	USA:San Francisco	Ghana	Africa	2019-12-09 10:54:00	Human	Fecal	female	27	adult
	HS86-1A		B	Isolate	Did not pass QC and dereplication	ImmunoMicrobiome		g__Eggerthella;s__Eggerthella lenta	3717907	0.64	4	3166106	99.99	0.75	USA	Americas	USA:San Francisco	USA	Americas	2019-12-12 10:09:00	Human	Fecal	male	24	adult
	HS89-1A		B	Isolate	Did not pass QC and dereplication	ImmunoMicrobiome		g__Eggerthella;s__Eggerthella lenta	3696562	0.64	2	3650888	99.99	0.75	USA	Americas	USA:San Francisco	USA	Americas	2019-12-16 11:13:00	Human	Fecal	female	49	adult
	HS93-1A		B	Isolate	Did not pass QC and dereplication	ImmunoMicrobiome		g__Eggerthella;s__Eggerthella lenta	3378168	0.64	1	3378168	99.99	0.46	USA	Americas	USA:San Francisco	USA	Americas	2019-12-17 11:48:00	Human	Fecal	female	29	adult
	HS94-3A		B	Isolate	Did not pass QC and dereplication	ImmunoMicrobiome		g__Eggerthella;s__Eggerthella lenta	3407972	0.64	2	3362306	99.99	0.34	USA	Americas	USA:San Francisco	France	Europe	2019-12-20 11:56:00	Human	Fecal	female	31	adult
	MGYG000007643		B	MAG	Did not pass QC and dereplication	UHGG		g__Eggerthella;s__Eggerthella lenta	3502606	0.63	734	6828	92.14	1.6	Russia	Europe					Human	Unspecified GI tract	female	0	newborn
	MGYG000010683		B	MAG	Did not pass QC and dereplication	UHGG		g__Eggerthella;s__Eggerthella lenta	3302993	0.64	268	17485	94.25	4.44	Austria	Europe					Human	Unspecified GI tract
	MGYG000012707		B	MAG	Did not pass QC and dereplication	UHGG		g__Eggerthella;s__Eggerthella lenta	2118386	0.63	457	5062	61.22	0.52	Denmark	Europe					Human	Unspecified GI tract	female	0	newborn
	MGYG000016321		B	MAG	Did not pass QC and dereplication	UHGG		g__Eggerthella;s__Eggerthella lenta	2371843	0.65	837	3419	70.9	2.13	China	Asia					Human	Unspecified GI tract
	MGYG000025502		B	MAG	Did not pass QC and dereplication	UHGG		g__Eggerthella;s__Eggerthella lenta	2631577	0.65	409	8390	71.57	5.6	Mongolia	Asia					Human	Unspecified GI tract			adult
	MGYG000025878		B	MAG	Did not pass QC and dereplication	UHGG		g__Eggerthella;s__Eggerthella lenta	2925831	0.64	381	9836	86.3	0.35	Denmark	Europe					Human	Unspecified GI tract	female	0	newborn
	MGYG000029604		B	MAG	Did not pass QC and dereplication	UHGG		g__Eggerthella;s__Eggerthella lenta	1299556	0.66	167	10693	43.56	0.03	China	Asia					Human	Unspecified GI tract
	MGYG000029643		B	MAG	Did not pass QC and dereplication	UHGG		g__Eggerthella;s__Eggerthella lenta	2100256	0.64	588	4095	58.3	1.86	Sweden	Europe					Human	Unspecified GI tract	female	71	senior
	MGYG000032326		B	MAG	Did not pass QC and dereplication	UHGG		g__Eggerthella;s__Eggerthella lenta	2477944	0.65	588	5102	75.42	1.09	China	Asia					Human	Unspecified GI tract			adult
	MGYG000039310		B	MAG	Did not pass QC and dereplication	UHGG		g__Eggerthella;s__Eggerthella lenta	1669321	0.63	432	4063	50.14	0.47	Denmark	Europe					Human	Unspecified GI tract	female	0	newborn
	MGYG000039786		B	MAG	Did not pass QC and dereplication	UHGG		g__Eggerthella;s__Eggerthella lenta	2899101	0.64	716	4779	77.44	3.76	United Kingdom	Europe					Human	Unspecified GI tract
	MGYG000048101		B	MAG	Did not pass QC and dereplication	UHGG		g__Eggerthella;s__Eggerthella lenta	2454800	0.64	624	4451	74.18	1.62	Sweden	Europe					Human	Unspecified GI tract	female	1	child
	MGYG000051147		B	MAG	Did not pass QC and dereplication	UHGG		g__Eggerthella;s__Eggerthella lenta	1927748	0.64	600	3397	57.06	0.34	United Kingdom	Europe					Human	Unspecified GI tract	female	62	adult
	MGYG000053856		B	MAG	Did not pass QC and dereplication	UHGG		g__Eggerthella;s__Eggerthella lenta	2767288	0.63	419	8518	82.11	0.9	USA	Americas					Human	Unspecified GI tract
	MGYG000055475		B	MAG	Did not pass QC and dereplication	UHGG		g__Eggerthella;s__Eggerthella lenta	2917369	0.64	897	4092	87.57	1.71	Sweden	Europe					Human	Unspecified GI tract	female	1	child
	MGYG000059101		B	MAG	Did not pass QC and dereplication	UHGG		g__Eggerthella;s__Eggerthella lenta	1940880	0.63	386	5612	59.16	1.36	China	Asia					Human	Unspecified GI tract
	MGYG000059968		B	MAG	Did not pass QC and dereplication	UHGG		g__Eggerthella;s__Eggerthella lenta	2603067	0.64	737	4011	71.44	2.18	United Kingdom	Europe					Human	Unspecified GI tract
	MGYG000060555		B	MAG	Did not pass QC and dereplication	UHGG		g__Eggerthella;s__Eggerthella lenta	3141260	0.64	115	39966	99.81	0.15	USA	Americas					Human	Unspecified GI tract
	MGYG000061845		B	MAG	Did not pass QC and dereplication	UHGG		g__Eggerthella;s__Eggerthella lenta	2582283	0.65	785	3610	70.23	0.98	United Kingdom	Europe					Human	Unspecified GI tract
	MGYG000063416		B	MAG	Did not pass QC and dereplication	UHGG		g__Eggerthella;s__Eggerthella lenta	2044243	0.63	512	4753	61.71	1.13	Austria	Europe					Human	Unspecified GI tract	female	74	senior
	MGYG000066790		B	MAG	Did not pass QC and dereplication	UHGG		g__Eggerthella;s__Eggerthella lenta	2378532	0.63	601	4563	70.18	1.07	Sweden	Europe					Human	Unspecified GI tract	female	0	newborn
	MGYG000068618		B	MAG	Did not pass QC and dereplication	UHGG		g__Eggerthella;s__Eggerthella lenta	2503524	0.64	595	5197	80.56	0.08	Spain	Europe					Human	Unspecified GI tract	female		adult
	MGYG000072742		B	MAG	Did not pass QC and dereplication	UHGG		g__Eggerthella;s__Eggerthella lenta	2586827	0.64	470	7406	89.4	2.62	Austria	Europe					Human	Unspecified GI tract	female	69	senior
	MGYG000075327		B	MAG	Did not pass QC and dereplication	UHGG		g__Eggerthella;s__Eggerthella lenta	2636827	0.63	998	3161	79.81	1.18	Russia	Europe					Human	Unspecified GI tract	male	1	child
	MGYG000077065		B	MAG	Did not pass QC and dereplication	UHGG		g__Eggerthella;s__Eggerthella lenta	2351703	0.64	577	4959	76.73	0.12	Spain	Europe					Human	Unspecified GI tract	female		adult
	MGYG000080149		B	MAG	Did not pass QC and dereplication	UHGG		g__Eggerthella;s__Eggerthella lenta	2063840	0.65	68	39583	69.18	0.01	USA	Americas					Human	Unspecified GI tract
	MGYG000084154		B	MAG	Did not pass QC and dereplication	UHGG		g__Eggerthella;s__Eggerthella lenta	2807822	0.64	558	6351	86.45	5.05	Germany	Europe					Human	Unspecified GI tract
	MGYG000085149		B	MAG	Did not pass QC and dereplication	UHGG		g__Eggerthella;s__Eggerthella lenta	2163963	0.64	491	4812	66.25	0.16	Denmark	Europe					Human	Unspecified GI tract	female	1	child
	MGYG000085443		B	MAG	Did not pass QC and dereplication	UHGG		g__Eggerthella;s__Eggerthella lenta	2650053	0.64	1105	2687	80.56	1.96	Russia	Europe					Human	Unspecified GI tract	male	1	child
	MGYG000086698		B	MAG	Did not pass QC and dereplication	UHGG		g__Eggerthella;s__Eggerthella lenta	2052922	0.65	28	167194	67.73	0.02	United Kingdom	Europe					Human	Unspecified GI tract	female	49	adult
	MGYG000087315		B	MAG	Did not pass QC and dereplication	UHGG		g__Eggerthella;s__Eggerthella lenta	2403664	0.64	927	3016	70.89	0.81	Sweden	Europe					Human	Unspecified GI tract	female	0	newborn
	MGYG000092009		B	MAG	Did not pass QC and dereplication	UHGG		g__Eggerthella;s__Eggerthella lenta	2690288	0.63	927	3493	75.31	3.09	Sweden	Europe					Human	Unspecified GI tract	male	1	child
	MGYG000097391		B	MAG	Did not pass QC and dereplication	UHGG		g__Eggerthella;s__Eggerthella lenta	2711774	0.65	822	4390	78.03	4.48	Sweden	Europe					Human	Unspecified GI tract	female	70	senior
	MGYG000097770		B	MAG	Did not pass QC and dereplication	UHGG		g__Eggerthella;s__Eggerthella lenta	1903610	0.63	434	4742	56.1	0.81	Denmark	Europe					Human	Unspecified GI tract	male	1	child
	MGYG000098053		B	MAG	Did not pass QC and dereplication	UHGG		g__Eggerthella;s__Eggerthella lenta	2228636	0.63	1061	2297	64.88	1.29	Sweden	Europe					Human	Unspecified GI tract	female	0	newborn
	MGYG000098310		B	MAG	Did not pass QC and dereplication	UHGG		g__Eggerthella;s__Eggerthella lenta	3380353	0.64	349	15201	95.31	3.78	China	Asia					Human	Unspecified GI tract
	MGYG000099976		B	MAG	Did not pass QC and dereplication	UHGG		g__Eggerthella;s__Eggerthella lenta	1948524	0.65	19	158707	71.56	0.04	USA	Americas					Human	Unspecified GI tract
	MGYG000104002		B	MAG	Did not pass QC and dereplication	UHGG		g__Eggerthella;s__Eggerthella lenta	2944448	0.64	100	43814	94.09	0.11	Austria	Europe					Human	Unspecified GI tract	male	63	adult
	MGYG000106141		B	MAG	Did not pass QC and dereplication	UHGG		g__Eggerthella;s__Eggerthella lenta	3006266	0.64	418	9384	92.53	0.07	Denmark	Europe					Human	Unspecified GI tract	male	0	newborn
	MGYG000114478		B	MAG	Did not pass QC and dereplication	UHGG		g__Eggerthella;s__Eggerthella lenta	2993286	0.64	279	14785	98.85	0.8	USA	Americas					Human	Unspecified GI tract
	MGYG000116009		B	MAG	Did not pass QC and dereplication	UHGG		g__Eggerthella;s__Eggerthella lenta	2623045	0.63	393	8348	85.56	1.6	Austria	Europe					Human	Unspecified GI tract	female	69	senior
	MGYG000119227		B	MAG	Did not pass QC and dereplication	UHGG		g__Eggerthella;s__Eggerthella lenta	2761076	0.64	1177	2629	76.92	2.22	Russia	Europe					Human	Unspecified GI tract	female	0	newborn
	MGYG000138635		B	MAG	Did not pass QC and dereplication	UHGG		g__Eggerthella;s__Eggerthella lenta	2317818	0.64	16	252585	72.84	0.07	USA	Americas					Human	Unspecified GI tract
	MGYG000143052		B	MAG	Did not pass QC and dereplication	UHGG		g__Eggerthella;s__Eggerthella lenta	2526370	0.64	639	4712	79.13	1.47	Russia	Europe					Human	Unspecified GI tract	male	1	child
	MGYG000147632		B	MAG	Did not pass QC and dereplication	UHGG		g__Eggerthella;s__Eggerthella lenta	2451356	0.64	56	66935	71.58	0.22	USA	Americas					Human	Unspecified GI tract
	MGYG000154163		B	MAG	Did not pass QC and dereplication	UHGG		g__Eggerthella;s__Eggerthella lenta	3011105	0.64	178	26120	93.94	3.27	Austria	Europe					Human	Unspecified GI tract	female	69	senior
	MGYG000155051		B	MAG	Did not pass QC and dereplication	UHGG		g__Eggerthella;s__Eggerthella lenta	2945086	0.65	559	6656	84.81	3.04	United Kingdom	Europe					Human	Unspecified GI tract
	MGYG000155591		B	MAG	Did not pass QC and dereplication	UHGG		g__Eggerthella;s__Eggerthella lenta	2601172	0.64	497	6189	78.51	0.13	USA	Americas					Human	Unspecified GI tract
	MGYG000157175		B	MAG	Did not pass QC and dereplication	UHGG		g__Eggerthella;s__Eggerthella lenta	1664823	0.65	44	61798	59.48	0	China	Asia					Human	Unspecified GI tract
	MGYG000160032		B	MAG	Did not pass QC and dereplication	UHGG		g__Eggerthella;s__Eggerthella lenta	2201503	0.64	57	52234	67.9	0.05	Austria	Europe					Human	Unspecified GI tract	male	63	adult
	MGYG000162429		B	MAG	Did not pass QC and dereplication	UHGG		g__Eggerthella;s__Eggerthella lenta	2030265	0.65	757	2701	51.85	1.41	United Kingdom	Europe					Human	Unspecified GI tract
	MGYG000164578		B	MAG	Did not pass QC and dereplication	UHGG		g__Eggerthella;s__Eggerthella lenta	1669133	0.64	584	3007	46.85	0.39	Sweden	Europe					Human	Unspecified GI tract	female	1	child
	MGYG000166054		B	MAG	Did not pass QC and dereplication	UHGG		g__Eggerthella;s__Eggerthella lenta	2043243	0.64	684	3129	59.32	0.35	Russia	Europe					Human	Unspecified GI tract	female	0	newborn
	MGYG000167345		B	MAG	Did not pass QC and dereplication	UHGG		g__Eggerthella;s__Eggerthella lenta	3161944	0.64	173	28842	96.7	0.49	Austria	Europe					Human	Unspecified GI tract	male	72	senior
	MGYG000171131		B	MAG	Did not pass QC and dereplication	UHGG		g__Eggerthella;s__Eggerthella lenta	2652316	0.63	884	3738	78.51	2.36	Sweden	Europe					Human	Unspecified GI tract	female	0	newborn
	MGYG000175635		B	MAG	Did not pass QC and dereplication	UHGG		g__Eggerthella;s__Eggerthella lenta	2023892	0.63	940	2334	57.18	1.36	Sweden	Europe					Human	Unspecified GI tract	female	1	child
	MGYG000184086		B	MAG	Did not pass QC and dereplication	UHGG		g__Eggerthella;s__Eggerthella lenta	3325920	0.65	307	14563	97.12	5.52	China	Asia					Human	Unspecified GI tract
	MGYG000189728		B	MAG	Did not pass QC and dereplication	UHGG		g__Eggerthella;s__Eggerthella lenta	1808849	0.64	618	3102	54.42	0.21	Sweden	Europe					Human	Unspecified GI tract	female		newborn
	MGYG000193714		B	MAG	Did not pass QC and dereplication	UHGG		g__Eggerthella;s__Eggerthella lenta	3052868	0.64	101	47481	96.79	0.23	Austria	Europe					Human	Unspecified GI tract	male	72	senior
	MGYG000194376		B	MAG	Did not pass QC and dereplication	UHGG		g__Eggerthella;s__Eggerthella lenta	2450329	0.64	889	3268	73.68	2.66	Russia	Europe					Human	Unspecified GI tract	female	1	child
	MGYG000195882		B	MAG	Did not pass QC and dereplication	UHGG		g__Eggerthella;s__Eggerthella lenta	2195395	0.64	1054	2281	63.6	2.01	Sweden	Europe					Human	Unspecified GI tract	female		newborn
	MGYG000195984		B	MAG	Did not pass QC and dereplication	UHGG		g__Eggerthella;s__Eggerthella lenta	2222693	0.64	593	3914	63.4	1.91	Netherlands	Europe					Human	Unspecified GI tract
	MGYG000208331		B	MAG	Did not pass QC and dereplication	UHGG		g__Eggerthella;s__Eggerthella lenta	2429094	0.64	990	2752	79.89	2.4	Russia	Europe					Human	Unspecified GI tract	female	1	child
	MGYG000210049		B	MAG	Did not pass QC and dereplication	UHGG		g__Eggerthella;s__Eggerthella lenta	2244527	0.63	596	4290	69.47	1.26	Sweden	Europe					Human	Unspecified GI tract	male	1	child
	MGYG000210810		B	MAG	Did not pass QC and dereplication	UHGG		g__Eggerthella;s__Eggerthella lenta	2689124	0.64	895	3841	84.93	1.15	Spain	Europe					Human	Unspecified GI tract	female		adult
	MGYG000212540		B	Isolate	Did not pass QC and dereplication	UHGG		g__Eggerthella;s__Eggerthella lenta	3361018	0.64	49	162903	100	0.36	USA	Americas					Human	Unspecified GI tract
	MGYG000214716		B	MAG	Did not pass QC and dereplication	UHGG		g__Eggerthella;s__Eggerthella lenta	2726262	0.64	28	151286	78.9	0.12	USA	Americas					Human	Unspecified GI tract
	MGYG000215567		B	MAG	Did not pass QC and dereplication	UHGG		g__Eggerthella;s__Eggerthella lenta	2531626	0.64	451	6743	76.9	0.09	USA	Americas					Human	Unspecified GI tract
	MGYG000218485		B	MAG	Did not pass QC and dereplication	UHGG		g__Eggerthella;s__Eggerthella lenta	2491595	0.63	976	3011	65.1	3.57	Sweden	Europe					Human	Unspecified GI tract	female	0	newborn
	MGYG000220207		B	MAG	Did not pass QC and dereplication	UHGG		g__Eggerthella;s__Eggerthella lenta	3079132	0.64	208	22100	99.85	0.3	Canada	Americas					Human	Unspecified GI tract
	MGYG000225655		B	MAG	Did not pass QC and dereplication	UHGG		g__Eggerthella;s__Eggerthella lenta	1946557	0.63	663	3094	62.95	2.05	Russia	Europe					Human	Unspecified GI tract	female	1	child
	MGYG000233298		B	MAG	Did not pass QC and dereplication	UHGG		g__Eggerthella;s__Eggerthella lenta	2004201	0.64	620	3499	56.89	0.81	Sweden	Europe					Human	Unspecified GI tract	female	0	newborn
	MGYG000234845		B	MAG	Did not pass QC and dereplication	UHGG		g__Eggerthella;s__Eggerthella lenta	3011966	0.64	196	21253	96.15	0.36	Austria	Europe					Human	Unspecified GI tract	male	67	senior
	MGYG000237775		B	MAG	Did not pass QC and dereplication	UHGG		g__Eggerthella;s__Eggerthella lenta	3027777	0.64	1143	3193	91.52	4.74	Russia	Europe					Human	Unspecified GI tract	male	1	child
	MGYG000238996		B	MAG	Did not pass QC and dereplication	UHGG		g__Eggerthella;s__Eggerthella lenta	3292745	0.64	470	9688	97.77	0.86	Sweden	Europe					Human	Unspecified GI tract	male	0	newborn
	MGYG000240542		B	MAG	Did not pass QC and dereplication	UHGG		g__Eggerthella;s__Eggerthella lenta	2386030	0.64	1038	2594	70.33	2.18	Spain	Europe					Human	Unspecified GI tract	female		adult
	MGYG000241620		B	MAG	Did not pass QC and dereplication	UHGG		g__Eggerthella;s__Eggerthella lenta	2729040	0.64	24	199444	78.97	0.13	USA	Americas					Human	Unspecified GI tract
	MGYG000257065		B	MAG	Did not pass QC and dereplication	UHGG		g__Eggerthella;s__Eggerthella lenta	2199291	0.65	698	3363	58.65	1.79	Canada	Americas					Human	Unspecified GI tract
	MGYG000257507		B	MAG	Did not pass QC and dereplication	UHGG		g__Eggerthella;s__Eggerthella lenta	3015732	0.65	312	13931	96.7	0.66	China	Asia					Human	Unspecified GI tract
	MGYG000261084		B	MAG	Did not pass QC and dereplication	UHGG		g__Eggerthella;s__Eggerthella lenta	2723848	0.65	462	6902	84.58	0.24	USA	Americas					Human	Unspecified GI tract
	MGYG000262250		B	MAG	Did not pass QC and dereplication	UHGG		g__Eggerthella;s__Eggerthella lenta	2649446	0.64	534	6305	72.8	2.34	USA	Americas					Human	Unspecified GI tract
	MGYG000263847		B	MAG	Did not pass QC and dereplication	UHGG		g__Eggerthella;s__Eggerthella lenta	2205483	0.62	1007	2338	56.53	1.17	Sweden	Europe					Human	Unspecified GI tract	male	0	newborn
	MGYG000267584		B	MAG	Did not pass QC and dereplication	UHGG		g__Eggerthella;s__Eggerthella lenta	2649172	0.64	143	26873	86.87	0.28	Austria	Europe					Human	Unspecified GI tract	male	67	senior
	MGYG000268312		B	MAG	Did not pass QC and dereplication	UHGG		g__Eggerthella;s__Eggerthella lenta	2959696	0.64	443	9087	92.06	0.04	Sweden	Europe					Human	Unspecified GI tract	male	0	newborn
	MGYG000274875		B	MAG	Did not pass QC and dereplication	UHGG		g__Eggerthella;s__Eggerthella lenta	1551602	0.64	629	2451	49.42	0.52	Russia	Europe					Human	Unspecified GI tract	male	1	child
	MGYG000275388		B	MAG	Did not pass QC and dereplication	UHGG		g__Eggerthella;s__Eggerthella lenta	2715549	0.64	440	7791	87.61	2.87	Russia	Europe					Human	Unspecified GI tract	female	0	newborn
	MGYG000280837		B	MAG	Did not pass QC and dereplication	UHGG		g__Eggerthella;s__Eggerthella lenta	2951936	0.64	102	42193	96.43	0.17	USA	Americas					Human	Unspecified GI tract
	GCA_002431805.1_ASM243180v1_genomic	UBA5906		MAG	Did not pass QC and dereplication	NCBI	GCA_002431805.1	g__Senegalimassilia;s__Senegalimassilia sp002431805	2357188	0.59	181	18860	83.91	2.36	Kenya	Africa	Kenya				Human	Fecal
	GCA_003452695.1_ASM345269v1_genomic	UBA9715		MAG	Did not pass QC and dereplication	NCBI	GCA_003452695.1	g__UBA9715;s__UBA9715 sp003452695	3145562	0.62	421	9227	68.04	3.05			not applicable				Human	Unspecified GI tract
	GCA_008662065.1_ASM866206v1_genomic	S07B.meta.bin_7		MAG	Did not pass QC and dereplication	NCBI	GCA_008662065.1	g__Anaerotardibacter;s__Anaerotardibacter sp000435675	1191409	0.55	191	7440	61.66	0.71	Australia	Oceania	Australia: Brisbane			2017	Human	Fecal
	GCA_008667865.1_ASM866786v1_genomic	S11A.meta.bin_11		MAG	Did not pass QC and dereplication	NCBI	GCA_008667865.1	g__Anaerotardibacter;s__Anaerotardibacter sp000436075	1573184	0.53	232	8036	75.89	0.67	Australia	Oceania	Australia: Brisbane			2017	Human	Fecal
	GCA_009780975.1_ASM978097v1_genomic	Emb289P4bin41		MAG	Did not pass QC and dereplication	NCBI	GCA_009780975.1	g__Raoultibacter;s__	1378904	0.6	313	4552	57.35	0.49	French Guiana	Americas	French Guiana: Petit-Saut			2016-02-01	Termite	Unspecified GI tract
	GCA_009783895.1_ASM978389v1_genomic	Lab288P3bin139		MAG	Did not pass QC and dereplication	NCBI	GCA_009783895.1	g__Raoultibacter;s__	913496	0.57	205	4488	42.28	0.1	French Guiana	Americas	French Guiana: Petit-Saut			2016-01-31	Termite	Unspecified GI tract
	GCA_014871465.1_ASM1487146v1_genomic	COPD023		MAG	Did not pass QC and dereplication	NCBI	GCA_014871465.1	g__Anaerotardibacter;s__Anaerotardibacter sp000435675	1410282	0.54	289	5979	69.87	0.15	Australia	Oceania	Australia: Newcastle			2015-04/2016-09	Human	Fecal
	GCA_017396785.1_ASM1739678v1_genomic	RGIG1909		MAG	Did not pass QC and dereplication	NCBI	GCA_017396785.1	g__RGIG3135;s__	1177226	0.6	340	3854	49.18	4.56			not collected			2018-10-12	Goat	Unspecified GI tract
	GCA_017405045.1_ASM1740504v1_genomic	RGIG2336		MAG	Did not pass QC and dereplication	NCBI	GCA_017405045.1	g__UBA9715;s__UBA9715 sp902764575	1325804	0.65	239	11549	59.93	5.05			not collected			2018-10-12	Goat	Unspecified GI tract
	GCA_017405725.1_ASM1740572v1_genomic	RGIG2301		MAG	Did not pass QC and dereplication	NCBI	GCA_017405725.1	g__SIG42;s__	1800610	0.63	528	3896	67.1	7.66			not collected			2018-10-12	Goat	Unspecified GI tract
	GCA_017406875.1_ASM1740687v1_genomic	RGIG2245		MAG	Did not pass QC and dereplication	NCBI	GCA_017406875.1	g__UBA9715;s__	1922926	0.57	408	4832	74.97	7.63			not collected			2018-10-12	Goat	Unspecified GI tract
	GCA_017419445.1_ASM1741944v1_genomic	RGIG570		MAG	Did not pass QC and dereplication	NCBI	GCA_017419445.1	g__UBA9715;s__UBA9715 sp902779135	1495142	0.57	511	2966	61.39	7.47			not collected			2018-08-10	Cattle	Unspecified GI tract
	GCA_017431165.1_ASM1743116v1_genomic	RGIG2580		MAG	Did not pass QC and dereplication	NCBI	GCA_017431165.1	g__SIG42;s__SIG42 sp017431165	1204293	0.54	48	38045	66.58	1.36			not collected			2018-10-12	Goat	Unspecified GI tract
[truncated: 1,784 more rows]

## Sheet: TableS4
	Table S4. Prevalent gene familes in the E. lenta pangenome.
[truncated: 3,206 more rows]

## Sheet: TableS5
	Table S5. Genes found on the detected E. lenta plasmids (Bakta annotations).
[truncated: 95 more rows]
